# Supplementary material for: 16α,17α-Ep­oxy-5α-hydr­oxy-6β-nitrooxy-20-oxopregnan-3β-yl acetate
Source: Acta Crystallogr Sect E Struct Rep Online. 2009 May 14;65(Pt 6):o1271–2. doi: 10.1107/S1600536809016997 (PMC2969566; doi:10.1107/S1600536809016997)
Supplement: Supplementary file 2 [file e-65-o1271-Isup2.hkl]

# 
# h,k,l, Fc-squared, Fo-squared, sigma(Fo-squared) and status flag 
# 
data_I
_shelx_title ' ruin11     P1' 
_shelx_refln_list_code          4 
_shelx_F_calc_maximum      127.52 
_exptl_crystal_F_000       484.00 
_reflns_d_resolution_high  0.7474 
 
loop_ 
 _symmetry_equiv_pos_as_xyz 
 'x, y, z' 
 
_cell_length_a    10.9740 
_cell_length_b    11.0721 
_cell_length_c    11.1686 
_cell_angle_alpha  77.214 
_cell_angle_beta   73.209 
_cell_angle_gamma  64.347 
 
_shelx_F_squared_multiplier     1.000 
 
loop_ 
 _refln_index_h 
 _refln_index_k 
 _refln_index_l 
 _refln_F_squared_calc 
 _refln_F_squared_meas 
 _refln_F_squared_sigma 
 _refln_observed_status 
   1   0   0       13.57        8.50      0.31 o 
   2   0   0     4116.45     4121.53     35.58 o 
   3   0   0     1088.90     1161.93      7.33 o 
   4   0   0       49.32       55.54      0.90 o 
   5   0   0      775.50      814.34      8.59 o 
   6   0   0        0.08       -0.34      0.43 o 
   7   0   0       72.84       80.00      1.77 o 
   8   0   0        3.01        5.39      0.94 o 
   9   0   0       68.58       65.67      2.07 o 
  10   0   0       29.32       25.56      1.74 o 
  11   0   0       63.94       63.85      2.34 o 
  12   0   0        1.58       -0.81      1.56 o 
 -12   1   0        4.92        4.45      1.98 o 
 -11   1   0      105.72      118.23      4.96 o 
 -10   1   0       42.42       41.44      1.80 o 
  -9   1   0       18.00       16.66      1.19 o 
  -8   1   0       18.21       21.12      1.21 o 
  -7   1   0        4.71        2.93      1.08 o 
  -6   1   0       10.14       17.52      1.26 o 
  -5   1   0        0.04       -0.04      0.39 o 
  -4   1   0      134.34      120.71      1.66 o 
  -3   1   0      121.32      113.82      1.33 o 
  -2   1   0      359.08      318.92      2.78 o 
  -1   1   0     2148.89     2044.44     15.20 o 
   0   1   0       88.52       71.31      0.86 o 
   1   1   0       56.50       52.72      1.09 o 
   2   1   0       46.29       52.50      0.59 o 
   3   1   0       14.31       18.83      0.72 o 
   4   1   0      174.77      171.99      1.87 o 
   5   1   0      224.87      235.68      2.71 o 
   6   1   0      101.41      101.44      1.44 o 
   7   1   0       86.79       93.85      1.93 o 
   8   1   0       99.31       99.70      2.14 o 
   9   1   0      117.54       99.03      2.54 o 
  10   1   0      159.89      141.81      3.63 o 
  11   1   0       89.61       89.38      2.97 o 
  12   1   0        2.90        5.17      1.12 o 
  13   1   0        0.40        0.83      2.59 o 
 -11   2   0       58.10       52.19      3.61 o 
 -10   2   0       40.32       41.11      3.91 o 
  -9   2   0       77.73       83.30      2.55 o 
  -8   2   0       12.70       14.06      1.02 o 
  -7   2   0        6.65        6.72      0.81 o 
  -6   2   0       65.78       55.93      2.03 o 
  -5   2   0       30.86       32.70      1.61 o 
  -4   2   0       12.22        9.47      0.54 o 
  -3   2   0      137.78      123.99      1.40 o 
  -2   2   0      692.57      676.80      4.77 o 
  -1   2   0      699.36      665.63      3.62 o 
   0   2   0    15012.69    14822.83     91.06 o 
   1   2   0      267.89      288.61      2.11 o 
   2   2   0       84.33       82.80      1.14 o 
   3   2   0      257.44      252.16      1.95 o 
   4   2   0      332.34      309.33      2.39 o 
   5   2   0      397.82      449.19      4.97 o 
   6   2   0      110.00      111.05      2.16 o 
   7   2   0      525.60      490.10      5.49 o 
   8   2   0       74.02       74.17      3.29 o 
   9   2   0      133.64      119.78      2.87 o 
  10   2   0      316.01      310.75      8.99 o 
  11   2   0        2.23        1.53      1.38 o 
  12   2   0        0.15        0.24      0.98 o 
  13   2   0        7.77        7.01      1.32 o 
 -11   3   0       14.11       13.09      2.35 o 
 -10   3   0       23.16       22.39      4.49 o 
  -9   3   0        5.03        4.53      1.27 o 
  -8   3   0       43.55       43.21      2.35 o 
  -7   3   0       34.59       33.67      1.09 o 
  -6   3   0       80.04       71.86      1.99 o 
  -5   3   0       97.13      104.95      1.84 o 
  -4   3   0      503.83      500.74      5.95 o 
  -3   3   0      234.73      235.68      3.30 o 
  -2   3   0      383.79      380.91      2.56 o 
  -1   3   0     2600.15     2668.50     13.08 o 
   0   3   0      354.04      346.63      2.39 o 
   1   3   0     1012.30      969.94      6.14 o 
   2   3   0       71.64       71.18      1.10 o 
   3   3   0       10.06       12.76      0.59 o 
   4   3   0       14.72       15.06      0.52 o 
   5   3   0      126.57      128.05      1.75 o 
   6   3   0       63.08       69.96      1.47 o 
   7   3   0      337.42      346.58      4.05 o 
   8   3   0      166.70      161.72      2.65 o 
   9   3   0       16.83       22.72      1.46 o 
  10   3   0       33.67       32.06      2.07 o 
  11   3   0       30.26       29.85      2.09 o 
  12   3   0       27.47       31.22      2.20 o 
  13   3   0       11.04        8.88      1.57 o 
 -10   4   0        6.27        7.79      3.30 o 
  -9   4   0        0.33        0.99      1.45 o 
  -8   4   0        2.06        2.21      1.35 o 
  -7   4   0        4.08        2.57      0.51 o 
  -6   4   0       73.95       68.87      1.66 o 
  -5   4   0        5.10        6.53      0.63 o 
  -4   4   0       32.06       34.09      1.02 o 
  -3   4   0      427.15      440.61      4.69 o 
  -2   4   0       99.90      115.49      1.32 o 
  -1   4   0     1074.72     1176.06      6.55 o 
   0   4   0      311.68      279.89      2.20 o 
   1   4   0       40.43       47.61      0.79 o 
   2   4   0      353.03      363.68      3.18 o 
   3   4   0       30.51       35.94      0.90 o 
   4   4   0      384.15      362.23      3.11 o 
   5   4   0     1356.03     1452.85      9.89 o 
   6   4   0      644.98      633.39      5.25 o 
   7   4   0      503.76      501.05      4.56 o 
   8   4   0      220.06      211.17      3.59 o 
   9   4   0      171.25      170.91      3.31 o 
  10   4   0       73.64       79.69      3.65 o 
  11   4   0       28.19       22.90      1.99 o 
  12   4   0       14.78       13.93      1.79 o 
  13   4   0        0.49       -0.75      1.29 o 
 -10   5   0        2.69        4.06      2.86 o 
  -9   5   0        0.92        2.79      1.62 o 
  -8   5   0        3.81        4.58      1.70 o 
  -7   5   0       98.50       91.66      3.10 o 
  -6   5   0      247.08      260.88      3.19 o 
  -5   5   0      203.38      190.13      2.66 o 
  -4   5   0       82.31       91.74      1.77 o 
  -3   5   0        6.34        4.96      0.55 o 
  -2   5   0      269.62      312.80      3.20 o 
  -1   5   0     1860.31     2044.40     10.44 o 
   0   5   0      640.09      656.77      4.39 o 
   1   5   0      221.83      222.61      1.97 o 
   2   5   0      150.01      163.24      1.89 o 
   3   5   0      230.99      222.79      3.24 o 
   4   5   0      258.10      250.61      2.68 o 
   5   5   0      342.89      378.39      3.71 o 
   6   5   0      509.61      500.74      4.60 o 
   7   5   0      282.39      297.77      3.41 o 
   8   5   0       65.84       67.75      2.04 o 
   9   5   0        8.23        8.36      1.56 o 
  10   5   0      108.04      115.35      4.49 o 
  11   5   0       17.81       16.72      1.63 o 
  12   5   0       45.68       50.93      4.68 o 
  13   5   0       38.87       46.68      5.25 o 
  14   5   0       15.55       12.25      2.24 o 
  -9   6   0        1.21        0.49      1.68 o 
  -8   6   0        0.91        2.63      1.60 o 
  -7   6   0        0.37       -0.18      1.30 o 
  -6   6   0        4.74        4.91      0.96 o 
  -5   6   0       45.03       44.24      1.35 o 
  -4   6   0       81.60       89.61      1.88 o 
  -3   6   0      214.24      216.97      3.01 o 
  -2   6   0      169.28      175.20      2.27 o 
  -1   6   0      234.35      284.28      2.24 o 
   0   6   0      296.60      321.93      2.61 o 
   1   6   0      102.08      126.91      1.62 o 
   2   6   0      191.63      209.50      2.19 o 
   3   6   0       25.17       25.40      0.87 o 
   4   6   0      361.50      375.03      3.54 o 
   5   6   0      283.67      298.07      2.96 o 
   6   6   0       73.19       74.60      1.59 o 
   7   6   0      448.39      463.18      4.66 o 
   8   6   0      545.78      537.46      6.82 o 
   9   6   0      122.95      130.23      3.80 o 
  10   6   0       79.29       73.86      2.67 o 
  11   6   0        4.40        2.90      1.24 o 
  12   6   0      120.33      130.13      4.29 o 
  13   6   0        4.66        3.71      1.56 o 
  14   6   0        6.37        6.50      2.04 o 
  -8   7   0        5.06        6.01      1.99 o 
  -7   7   0       19.54       21.10      3.28 o 
  -6   7   0        1.80        2.10      2.67 o 
  -5   7   0        3.63        3.80      0.72 o 
  -4   7   0        4.30        5.43      0.83 o 
  -3   7   0       82.86       78.04      1.87 o 
  -2   7   0      266.13      254.31      4.24 o 
  -1   7   0       48.22       44.28      0.97 o 
   0   7   0       37.62       35.44      0.94 o 
   1   7   0       15.17       16.31      0.75 o 
   2   7   0       14.53       14.54      0.88 o 
   3   7   0       19.04       19.33      1.22 o 
   4   7   0       26.61       31.46      1.15 o 
   5   7   0       72.65       71.93      1.94 o 
   6   7   0       26.22       23.87      1.23 o 
   7   7   0      134.63      141.01      2.51 o 
   8   7   0      197.94      193.88      4.98 o 
   9   7   0       52.15       49.51      2.16 o 
  10   7   0       10.54       14.67      1.46 o 
  11   7   0        5.86        5.66      1.19 o 
  12   7   0       38.95       43.13      2.81 o 
  13   7   0       81.33       90.61      3.57 o 
  -7   8   0        3.48        6.00      4.55 o 
  -6   8   0        7.36        7.08      1.98 o 
  -5   8   0        6.01        5.26      0.73 o 
  -4   8   0       22.40       25.05      1.31 o 
  -3   8   0       27.32       32.22      1.38 o 
  -2   8   0      228.71      255.25      4.27 o 
  -1   8   0        6.16        6.82      0.80 o 
   0   8   0       41.49       40.38      1.13 o 
   1   8   0        1.84        0.53      0.54 o 
   2   8   0      107.61      106.44      2.10 o 
   3   8   0      119.40      122.56      2.15 o 
   4   8   0       81.02       83.57      2.25 o 
   5   8   0      128.05      120.25      2.72 o 
   6   8   0       50.93       40.19      1.59 o 
   7   8   0      180.47      169.65      3.12 o 
   8   8   0      132.42      123.32      3.88 o 
   9   8   0        9.83       11.03      1.43 o 
  10   8   0        4.17        4.69      1.34 o 
  11   8   0       41.29       42.55      2.21 o 
  12   8   0       22.86       21.66      1.83 o 
  13   8   0       38.80       43.66      3.07 o 
  -6   9   0        1.90        3.33      3.52 o 
  -5   9   0        5.14        4.42      3.45 o 
  -4   9   0        1.90        3.31      0.81 o 
  -3   9   0        3.84        3.47      1.12 o 
  -2   9   0       61.44       61.03      4.43 o 
  -1   9   0        8.20        8.72      1.78 o 
   0   9   0       47.55       50.17      2.08 o 
   1   9   0       75.36       68.22      2.20 o 
   2   9   0       61.39       54.87      1.67 o 
   3   9   0       76.87       70.88      1.92 o 
   4   9   0      111.07      110.25      2.40 o 
   5   9   0      105.06       92.11      2.30 o 
   6   9   0       16.40       10.11      1.09 o 
   7   9   0       52.09       49.70      1.88 o 
   8   9   0       24.16       23.32      2.12 o 
   9   9   0       53.57       52.40      2.78 o 
  10   9   0        2.22        3.92      1.40 o 
  11   9   0        0.86        0.95      1.31 o 
  12   9   0       22.02       21.79      2.22 o 
  13   9   0        4.59        5.30      2.29 o 
  -5  10   0        2.81        2.28      2.69 o 
  -4  10   0        8.66        7.85      0.91 o 
  -3  10   0       15.84       19.19      1.71 o 
  -2  10   0        4.41        3.12      1.16 o 
  -1  10   0        5.18        3.62      1.24 o 
   0  10   0        3.14        2.75      1.14 o 
   1  10   0        3.10        3.44      1.64 o 
   2  10   0        9.37        8.16      1.07 o 
   3  10   0       12.53       10.06      1.02 o 
   4  10   0      133.54      134.82      2.79 o 
   5  10   0       84.59       87.85      2.56 o 
   6  10   0       47.38       49.22      2.10 o 
   7  10   0       52.23       45.32      2.09 o 
   8  10   0        2.87        3.93      1.20 o 
   9  10   0        6.40        3.19      2.28 o 
  10  10   0        0.57        2.28      1.34 o 
  11  10   0       17.63       22.30      2.34 o 
  12  10   0       25.36       28.03      2.51 o 
  13  10   0       59.19       63.58      4.76 o 
  -4  11   0        3.96        6.65      3.21 o 
  -3  11   0        1.33        1.32      1.55 o 
  -2  11   0        5.49        1.56      1.20 o 
  -1  11   0        8.74        5.15      1.37 o 
   0  11   0       24.84       25.21      2.13 o 
   1  11   0        8.06        7.98      1.79 o 
   2  11   0        0.69        0.28      0.80 o 
   3  11   0        3.48        1.37      0.95 o 
   4  11   0       40.03       35.89      1.82 o 
   5  11   0       19.40       21.89      1.60 o 
   6  11   0      181.84      169.98      3.76 o 
   7  11   0        6.62        5.74      1.20 o 
   8  11   0       11.20        6.34      1.92 o 
   9  11   0        1.50        1.98      3.35 o 
  10  11   0        1.26        4.62      1.84 o 
  11  11   0        7.48        5.72      2.36 o 
  12  11   0        4.07        4.32      1.90 o 
  -2  12   0        0.57       -0.06      2.32 o 
  -1  12   0        4.56        5.60      1.50 o 
   0  12   0       24.96       29.20      2.44 o 
   1  12   0        0.50       -0.50      1.18 o 
   2  12   0        8.56        7.81      1.46 o 
   3  12   0        7.69        7.47      1.54 o 
   4  12   0        4.95        1.74      1.03 o 
   5  12   0        1.12        1.00      1.26 o 
   6  12   0       29.76       30.92      2.17 o 
   7  12   0        8.71        9.70      1.66 o 
   8  12   0        4.34        5.52      1.95 o 
   9  12   0        7.74        3.81      1.76 o 
  10  12   0       30.88       39.17      3.55 o 
  11  12   0        8.50        8.32      2.47 o 
   0  13   0       28.78       29.29      2.87 o 
   1  13   0        4.78        3.73      1.58 o 
   2  13   0        0.01       -0.07      1.74 o 
   3  13   0        8.70        8.41      1.55 o 
   4  13   0        0.27        1.55      1.26 o 
   5  13   0        4.21        4.90      1.37 o 
   6  13   0       30.80       30.10      2.27 o 
   7  13   0        2.05        1.15      1.56 o 
   8  13   0        4.87        4.13      2.03 o 
   9  13   0        2.03        4.43      2.04 o 
  10  13   0       66.31       65.66      4.39 o 
   3  14   0        4.75        3.30      1.48 o 
   4  14   0        7.15        6.58      1.64 o 
   5  14   0        7.07        6.88      2.09 o 
   6  14   0       13.45       10.10      1.80 o 
   7  14   0        4.04        2.48      1.64 o 
   8  14   0        0.72        1.36      1.92 o 
  -7 -14   1        3.74        4.38      1.70 o 
  -6 -14   1        4.85        7.61      2.13 o 
  -5 -14   1        7.40       11.60      2.37 o 
  -4 -14   1        0.39        2.34      1.43 o 
  -9 -13   1        6.62        7.68      2.33 o 
  -8 -13   1       26.69       29.96      3.22 o 
  -7 -13   1        4.56        1.85      1.86 o 
  -6 -13   1       28.83       28.84      2.26 o 
  -5 -13   1       13.63       13.73      1.73 o 
  -4 -13   1        1.02        2.55      1.34 o 
  -3 -13   1        4.51        3.64      1.39 o 
  -2 -13   1        3.05        5.06      1.60 o 
  -1 -13   1        2.86        6.47      1.69 o 
   0 -13   1        6.83        5.39      1.83 o 
 -11 -12   1        8.59       13.06      2.73 o 
 -10 -12   1       31.53       35.46      3.47 o 
  -9 -12   1        3.82        0.85      1.94 o 
  -8 -12   1        8.81        7.64      2.18 o 
  -7 -12   1        1.13        0.44      1.24 o 
  -6 -12   1       19.48       19.72      1.92 o 
  -5 -12   1       32.83       31.82      2.14 o 
  -4 -12   1        9.99        7.51      1.20 o 
  -3 -12   1       11.14       15.18      1.75 o 
  -2 -12   1        0.24        2.62      1.18 o 
  -1 -12   1        4.36        6.34      1.56 o 
   0 -12   1        6.08        6.34      1.51 o 
   1 -12   1        1.34        3.27      1.72 o 
   2 -12   1        0.73        0.88      1.24 o 
 -12 -11   1       13.91       18.16      2.92 o 
 -11 -11   1        7.86        6.71      2.81 o 
 -10 -11   1        5.22        4.11      4.59 o 
  -9 -11   1        6.57        7.07      2.01 o 
  -8 -11   1        6.04        3.47      1.76 o 
  -7 -11   1       10.32       10.15      1.73 o 
  -6 -11   1        5.22        2.65      1.42 o 
  -5 -11   1        1.74        1.34      1.05 o 
  -4 -11   1       22.37       25.03      1.60 o 
  -3 -11   1       12.31       14.02      1.30 o 
  -2 -11   1        5.64        8.21      1.34 o 
  -1 -11   1       20.42       18.78      1.92 o 
   0 -11   1        4.82        5.01      1.47 o 
   1 -11   1        2.66        2.83      1.20 o 
   2 -11   1        6.28        7.75      1.39 o 
   3 -11   1        6.36        7.51      1.02 o 
   4 -11   1        2.60        3.74      3.12 o 
 -12 -10   1        7.78        7.27      1.86 o 
 -11 -10   1       11.65       11.18      1.96 o 
 -10 -10   1        5.72        4.79      1.60 o 
  -9 -10   1        4.97        3.12      2.11 o 
  -8 -10   1        6.60        4.60      2.05 o 
  -7 -10   1       53.52       52.52      2.26 o 
  -6 -10   1      128.00      134.30      3.75 o 
  -5 -10   1       20.32       21.38      1.74 o 
  -4 -10   1      213.41      211.65      3.70 o 
  -3 -10   1        8.77        9.67      1.12 o 
  -2 -10   1      107.53      119.97      2.90 o 
  -1 -10   1      109.40      113.82      3.52 o 
   0 -10   1       28.08       34.11      2.49 o 
   1 -10   1       12.00       11.11      1.54 o 
   2 -10   1       18.40       17.70      1.64 o 
   3 -10   1        0.03        0.13      0.66 o 
   4 -10   1        1.83       -0.07      1.50 o 
   5 -10   1        2.28        4.03      2.95 o 
 -13  -9   1        7.34        8.61      3.57 o 
 -12  -9   1       30.04       32.52      4.59 o 
 -11  -9   1        4.90        6.53      1.62 o 
 -10  -9   1       30.13       26.47      2.32 o 
  -9  -9   1       23.96       26.48      2.23 o 
  -8  -9   1       41.90       34.25      2.09 o 
  -7  -9   1      168.53      165.95      3.30 o 
  -6  -9   1       70.18       61.68      3.19 o 
  -5  -9   1        7.80        8.05      1.10 o 
  -4  -9   1       29.53       31.35      1.44 o 
  -3  -9   1      249.07      232.50      3.45 o 
  -2  -9   1        8.80        8.79      1.00 o 
  -1  -9   1       19.20       21.21      1.18 o 
   0  -9   1        3.35        1.37      0.75 o 
   1  -9   1       36.91       33.84      1.61 o 
   2  -9   1       27.30       23.40      3.40 o 
   3  -9   1       26.28       28.25      1.86 o 
   4  -9   1       10.12        9.88      2.03 o 
   5  -9   1        2.15        5.13      3.15 o 
   6  -9   1        2.70        2.75      1.72 o 
 -13  -8   1       22.10       27.56      5.14 o 
 -12  -8   1       35.39       49.36      7.03 o 
 -11  -8   1       21.21       26.04      2.30 o 
 -10  -8   1       57.83       61.36      3.00 o 
  -9  -8   1       10.46       11.24      1.45 o 
  -8  -8   1        4.02        6.04      1.26 o 
  -7  -8   1      277.99      244.57      3.88 o 
  -6  -8   1      120.18      108.49      2.50 o 
  -5  -8   1        5.92        4.94      0.77 o 
  -4  -8   1      190.58      200.89      2.91 o 
  -3  -8   1      272.79      268.95      3.58 o 
  -2  -8   1      127.00      120.81      2.08 o 
  -1  -8   1       93.70       92.59      1.67 o 
   0  -8   1       51.32       52.76      1.53 o 
   1  -8   1        4.06        5.07      0.89 o 
   2  -8   1      107.80       88.24      2.03 o 
   3  -8   1        6.40        6.62      0.76 o 
   4  -8   1       12.73       11.28      1.19 o 
   5  -8   1       28.88       36.39      2.25 o 
   6  -8   1        4.45        4.08      1.76 o 
   7  -8   1        5.91        3.00      3.50 o 
 -13  -7   1       11.55       12.38      1.93 o 
 -12  -7   1        6.09        4.69      1.37 o 
 -11  -7   1       30.80       37.81      2.43 o 
 -10  -7   1        7.99        7.90      1.51 o 
  -9  -7   1       42.21       38.12      2.32 o 
  -8  -7   1       42.66       39.01      2.27 o 
  -7  -7   1      238.27      221.24      3.80 o 
  -6  -7   1       25.44       30.14      1.39 o 
  -5  -7   1        1.06        0.41      0.55 o 
  -4  -7   1      203.75      205.11      3.76 o 
  -3  -7   1      444.70      425.62      4.46 o 
  -2  -7   1        7.75       11.21      0.69 o 
  -1  -7   1      147.46      158.13      2.01 o 
   0  -7   1       50.41       46.67      0.95 o 
   1  -7   1       57.83       60.51      1.35 o 
   2  -7   1      467.25      464.59      8.00 o 
   3  -7   1       66.42       78.08      1.73 o 
   4  -7   1       36.63       41.05      1.14 o 
   5  -7   1        2.49        3.68      1.13 o 
   6  -7   1       19.15       20.13      1.76 o 
   7  -7   1       12.79       11.52      2.00 o 
   8  -7   1        8.67        8.68      2.45 o 
 -13  -6   1       13.28       13.33      1.86 o 
 -12  -6   1        0.42        0.83      1.17 o 
 -11  -6   1       37.33       37.81      1.91 o 
 -10  -6   1        5.75        5.95      1.19 o 
  -9  -6   1      103.34       86.76      2.70 o 
  -8  -6   1       27.25       29.82      1.74 o 
  -7  -6   1       35.91       33.85      1.42 o 
  -6  -6   1        7.13        8.91      0.86 o 
  -5  -6   1      250.84      259.40      3.14 o 
  -4  -6   1      234.64      246.54      2.77 o 
  -3  -6   1       73.83       73.33      1.63 o 
  -2  -6   1       18.97       18.67      0.70 o 
  -1  -6   1      203.07      217.38      2.16 o 
   0  -6   1      251.26      240.56      2.20 o 
   1  -6   1       21.49       25.28      0.70 o 
   2  -6   1      334.43      341.33      3.21 o 
   3  -6   1      126.38      129.93      2.07 o 
   4  -6   1       51.12       59.52      1.82 o 
   5  -6   1       11.18       12.58      1.37 o 
   6  -6   1       36.75       36.66      2.02 o 
   7  -6   1       44.08       48.60      2.40 o 
   8  -6   1       12.64       11.70      1.61 o 
   9  -6   1        7.88        6.73      1.97 o 
 -13  -5   1       17.20       15.44      2.14 o 
 -12  -5   1        7.50       10.52      1.57 o 
 -11  -5   1        1.90       -0.90      0.94 o 
 -10  -5   1       13.58       14.25      1.29 o 
  -9  -5   1       92.89       83.06      2.55 o 
  -8  -5   1      353.39      345.45      5.19 o 
  -7  -5   1      418.01      406.24      5.53 o 
  -6  -5   1      581.09      567.17      5.33 o 
  -5  -5   1       14.99       16.60      0.80 o 
  -4  -5   1      279.06      318.26      3.99 o 
  -3  -5   1      157.18      174.66      2.19 o 
  -2  -5   1       20.15       22.01      0.69 o 
  -1  -5   1       48.52       43.98      0.93 o 
   0  -5   1      449.46      456.04      3.23 o 
   1  -5   1      303.08      339.33      2.51 o 
   2  -5   1     1122.64     1182.96      7.90 o 
   3  -5   1        2.04        1.58      0.76 o 
   4  -5   1       23.71       22.07      0.78 o 
   5  -5   1       12.20        7.73      1.04 o 
   6  -5   1       64.99       64.12      2.35 o 
   7  -5   1       92.33       88.28      2.86 o 
   8  -5   1       10.82       14.04      2.08 o 
   9  -5   1        4.08        5.96      1.45 o 
  10  -5   1        3.12        2.92      1.88 o 
 -13  -4   1        1.55        0.94      1.31 o 
 -12  -4   1        6.63        5.57      1.55 o 
 -11  -4   1        4.01        5.17      1.32 o 
 -10  -4   1       62.40       56.01      1.96 o 
  -9  -4   1      886.47      827.63      8.42 o 
  -8  -4   1      156.59      171.75      3.38 o 
  -7  -4   1       84.49       97.35      2.02 o 
  -6  -4   1       17.22       15.84      0.99 o 
  -5  -4   1      562.02      568.83      5.28 o 
  -4  -4   1     5005.96     5347.94     32.30 o 
  -3  -4   1      319.81      362.41      3.58 o 
  -2  -4   1      524.44      525.34      4.84 o 
  -1  -4   1      104.97      103.17      1.22 o 
   0  -4   1       40.19       33.86      0.70 o 
   1  -4   1      760.21      825.90      4.76 o 
   2  -4   1      118.16      136.32      1.87 o 
   3  -4   1       28.04       27.43      0.65 o 
   4  -4   1        0.42        0.18      0.29 o 
   5  -4   1       72.63       71.98      2.28 o 
   6  -4   1       45.43       38.22      1.74 o 
   7  -4   1       50.64       51.35      2.79 o 
   8  -4   1        5.88        5.55      1.16 o 
   9  -4   1        3.44        3.86      1.25 o 
  10  -4   1       18.20       18.03      2.38 o 
 -13  -3   1       26.35       27.69      2.37 o 
 -12  -3   1       11.18       11.90      2.24 o 
 -11  -3   1       43.02       38.33      6.27 o 
 -10  -3   1      105.36      102.77      3.01 o 
  -9  -3   1      357.18      321.30      4.39 o 
  -8  -3   1       10.14       12.59      1.02 o 
  -7  -3   1      154.51      161.33      2.73 o 
  -6  -3   1      101.77      105.41      2.15 o 
  -5  -3   1     1191.99     1208.78      8.49 o 
  -4  -3   1     5460.88     5942.31     33.05 o 
  -3  -3   1      166.91      163.95      2.07 o 
  -2  -3   1      418.63      432.52      4.14 o 
  -1  -3   1     1404.53     1365.88      8.64 o 
   0  -3   1      368.69      401.61      2.97 o 
   1  -3   1     1386.29     1498.35      8.88 o 
   2  -3   1      222.75      255.02      1.89 o 
   3  -3   1       19.87       18.60      0.48 o 
   4  -3   1       66.89       65.87      1.39 o 
   5  -3   1       45.97       49.38      1.53 o 
   6  -3   1       46.30       40.81      2.56 o 
   7  -3   1       35.66       32.77      1.77 o 
   8  -3   1       19.92       22.23      1.56 o 
   9  -3   1       18.12       19.65      1.85 o 
  10  -3   1       43.32       44.66      2.46 o 
  11  -3   1        1.21        2.10      2.99 o 
 -13  -2   1        0.33        1.69      1.44 o 
 -12  -2   1        2.35        3.24      1.31 o 
 -11  -2   1        6.61        6.64      1.43 o 
 -10  -2   1       99.82       97.70      3.35 o 
  -9  -2   1      778.31      751.86     13.36 o 
  -8  -2   1       66.54       71.09      2.32 o 
  -7  -2   1       31.33       28.74      1.12 o 
  -6  -2   1      132.12      119.59      1.78 o 
  -5  -2   1      521.74      561.19      4.59 o 
  -4  -2   1     2036.59     2183.28     13.84 o 
  -3  -2   1      151.05      162.98      1.70 o 
  -2  -2   1     1056.75     1006.78      7.95 o 
  -1  -2   1       42.54       47.96      0.90 o 
   0  -2   1     4461.21     4321.93     28.64 o 
   1  -2   1     2684.88     2643.43     14.93 o 
   2  -2   1      251.87      265.96      1.93 o 
   3  -2   1       95.89       87.37      1.09 o 
   4  -2   1      453.29      483.15      4.04 o 
   5  -2   1      397.68      419.85      3.87 o 
   6  -2   1      186.95      200.63      3.07 o 
   7  -2   1       21.32       21.01      1.31 o 
   8  -2   1       20.59       18.51      2.01 o 
   9  -2   1       13.18       14.65      1.47 o 
  10  -2   1      145.90      147.73      4.51 o 
  11  -2   1       33.89       31.86      2.82 o 
  12  -2   1       14.58       15.82      3.63 o 
 -13  -1   1       24.50       26.46      2.67 o 
 -12  -1   1       20.58       21.59      2.10 o 
 -11  -1   1       18.38       16.66      1.76 o 
 -10  -1   1       82.86       76.18      2.94 o 
  -9  -1   1      282.04      276.40      5.42 o 
  -8  -1   1       74.03       70.76      1.99 o 
  -7  -1   1      343.14      342.18      3.33 o 
  -6  -1   1       13.29       14.64      0.73 o 
  -5  -1   1      145.61      167.52      1.92 o 
  -4  -1   1      811.43      914.09      6.03 o 
  -3  -1   1      680.44      731.47      5.22 o 
  -2  -1   1     1796.86     1784.36     11.15 o 
  -1  -1   1     3832.25     3820.43     30.02 o 
   0  -1   1     6553.15     6394.35     53.73 o 
   1  -1   1    16260.56    14885.07    261.17 o 
   2  -1   1      530.20      553.66      5.29 o 
   3  -1   1     1654.38     1784.08     20.56 o 
   4  -1   1      100.87       92.65      1.35 o 
   5  -1   1       47.55       58.57      1.04 o 
   6  -1   1        9.33       11.73      0.64 o 
   7  -1   1       43.62       37.43      1.60 o 
   8  -1   1       13.33       10.64      1.29 o 
   9  -1   1       15.00       16.30      1.49 o 
  10  -1   1      233.47      211.74      5.60 o 
  11  -1   1       13.30       14.43      2.21 o 
  12  -1   1       25.09       21.72      3.18 o 
 -12   0   1        3.48        3.69      1.18 o 
 -11   0   1       43.03       42.23      2.89 o 
 -10   0   1      187.88      184.25     11.92 o 
  -9   0   1      191.54      197.64      4.76 o 
  -8   0   1       47.40       46.63      1.99 o 
  -7   0   1        1.14        0.84      0.47 o 
  -6   0   1      247.48      252.44      2.88 o 
  -5   0   1      155.14      156.25      1.74 o 
  -4   0   1      197.74      211.66      2.16 o 
  -3   0   1      612.76      646.43      5.69 o 
  -2   0   1      590.76      595.67      4.97 o 
  -1   0   1      529.57      541.79      4.57 o 
   0   0   1      216.25      232.46      1.54 o 
   1   0   1       27.27       41.01      2.07 o 
   2   0   1      321.83      284.35      4.99 o 
   3   0   1      614.52      610.93      5.51 o 
   4   0   1      466.08      485.03      3.74 o 
   5   0   1      603.28      626.45      4.71 o 
   6   0   1       91.73       97.10      2.29 o 
   7   0   1       54.45       61.39      2.34 o 
   8   0   1      102.11      101.79      2.65 o 
   9   0   1       41.97       39.10      1.35 o 
  10   0   1      162.63      155.88      4.03 o 
  11   0   1       92.31       98.14      4.28 o 
  12   0   1       10.99       14.08      2.36 o 
  13   0   1       11.76       12.00      3.54 o 
 -12   1   1        6.12        7.35      3.41 o 
 -11   1   1       26.49       25.92      2.81 o 
 -10   1   1      170.26      167.93      5.88 o 
  -9   1   1      205.95      190.81      4.29 o 
  -8   1   1       10.40        8.75      1.05 o 
  -7   1   1       38.70       37.93      1.42 o 
  -6   1   1      176.64      165.57      2.09 o 
  -5   1   1      244.28      238.63      2.44 o 
  -4   1   1      857.35      832.30      9.40 o 
  -3   1   1       58.75       63.35      0.98 o 
  -2   1   1     4301.46     4292.28     32.17 o 
  -1   1   1      747.77      733.16      4.90 o 
   0   1   1     6883.44     6463.47     36.92 o 
   1   1   1     3183.74     3152.03     18.75 o 
   2   1   1     1587.21     1578.06      9.34 o 
   3   1   1     1004.09     1092.54      7.58 o 
   4   1   1      673.57      690.31      5.10 o 
   5   1   1      389.29      428.36      3.62 o 
   6   1   1      305.23      308.90      4.71 o 
   7   1   1       63.75       62.17      1.44 o 
   8   1   1       43.14       46.77      3.09 o 
   9   1   1       15.26       16.45      1.09 o 
  10   1   1       80.71       72.32      2.52 o 
  11   1   1       71.21       76.20      3.87 o 
  12   1   1        2.94        2.19      1.67 o 
  13   1   1        8.53        8.27      2.22 o 
 -11   2   1       46.18       50.70      3.73 o 
 -10   2   1       32.00       32.48      2.56 o 
  -9   2   1        2.01        6.36      1.19 o 
  -8   2   1       34.57       34.81      1.65 o 
  -7   2   1       17.92       16.48      1.16 o 
  -6   2   1       85.98       90.97      1.97 o 
  -5   2   1      106.09      102.78      1.94 o 
  -4   2   1       42.89       39.34      0.89 o 
  -3   2   1      104.28      100.88      1.27 o 
  -2   2   1      200.70      192.78      1.88 o 
  -1   2   1     3566.13     3437.37     19.71 o 
   0   2   1     6077.59     6032.66     41.31 o 
   1   2   1     1134.04     1223.28      6.94 o 
   2   2   1      182.86      161.25      1.35 o 
   3   2   1       71.99       76.71      0.97 o 
   4   2   1        0.33        0.41      0.28 o 
   5   2   1      155.30      148.36      1.53 o 
   6   2   1       81.77       75.24      1.17 o 
   7   2   1      100.21       91.16      1.78 o 
   8   2   1       69.33       69.16      1.88 o 
   9   2   1        7.19        8.07      0.98 o 
  10   2   1        9.02        8.30      1.04 o 
  11   2   1       16.85       16.26      1.43 o 
  12   2   1       36.12       35.09      2.86 o 
  13   2   1       25.01       29.18      3.91 o 
 -11   3   1        8.54       10.56      3.46 o 
 -10   3   1        4.56        4.06      1.85 o 
  -9   3   1       26.37       23.64      2.16 o 
  -8   3   1        1.19        0.87      0.79 o 
  -7   3   1       23.51       26.23      1.41 o 
  -6   3   1       61.78       60.81      1.89 o 
  -5   3   1       25.97       20.20      1.01 o 
  -4   3   1       32.15       34.55      0.78 o 
  -3   3   1       11.34       11.08      0.46 o 
  -2   3   1       97.90      100.96      1.09 o 
  -1   3   1      218.85      205.67      1.72 o 
   0   3   1      374.51      346.06      2.53 o 
   1   3   1     1849.86     1826.71      9.75 o 
   2   3   1      655.55      611.05      4.21 o 
   3   3   1     1979.21     2024.25     15.44 o 
   4   3   1     2793.63     2772.06     14.45 o 
   5   3   1      561.19      579.82      4.17 o 
   6   3   1      388.14      361.57      2.87 o 
   7   3   1      212.13      193.53      2.39 o 
   8   3   1       47.13       51.15      1.74 o 
   9   3   1      151.65      136.39      4.31 o 
  10   3   1        7.56        7.99      1.11 o 
  11   3   1       96.80       91.11      3.03 o 
  12   3   1        6.23        6.74      1.26 o 
  13   3   1        1.42        1.79      1.00 o 
 -10   4   1        4.60        4.05      1.90 o 
  -9   4   1        0.74       -0.04      0.55 o 
  -8   4   1       47.26       45.50      1.61 o 
  -7   4   1       56.48       53.19      1.94 o 
  -6   4   1      167.52      155.33      5.02 o 
  -5   4   1       16.54       17.27      1.12 o 
  -4   4   1       16.82       19.79      1.06 o 
  -3   4   1      161.11      155.88      1.99 o 
  -2   4   1       77.22       82.46      1.17 o 
  -1   4   1       15.43       21.04      0.59 o 
   0   4   1       16.94       24.78      0.60 o 
   1   4   1      714.19      699.05      4.87 o 
   2   4   1      229.53      240.82      2.86 o 
   3   4   1      335.70      371.48      3.59 o 
   4   4   1      269.73      286.86      2.62 o 
   5   4   1      763.48      833.35      5.21 o 
   6   4   1       33.69       32.29      0.85 o 
   7   4   1       40.55       45.35      1.31 o 
   8   4   1      299.30      316.49      3.88 o 
   9   4   1       27.45       24.59      1.67 o 
  10   4   1       59.43       59.69      2.98 o 
  11   4   1       46.72       51.96      2.48 o 
  12   4   1       34.91       38.25      3.36 o 
  13   4   1       18.02       18.65      2.23 o 
  14   4   1        3.49        3.29      1.35 o 
  -9   5   1        0.87        0.39      1.62 o 
  -8   5   1        0.72        1.65      0.69 o 
  -7   5   1       29.95       23.36      1.26 o 
  -6   5   1       24.30       23.48      1.18 o 
  -5   5   1       42.26       42.84      1.45 o 
  -4   5   1       65.55       65.68      1.53 o 
  -3   5   1      149.24      146.24      2.37 o 
  -2   5   1       64.46       64.08      1.14 o 
  -1   5   1       42.97       57.06      0.88 o 
   0   5   1      247.20      256.12      2.01 o 
   1   5   1      300.96      291.79      3.14 o 
   2   5   1       12.27       11.30      0.60 o 
   3   5   1      691.73      708.43      6.12 o 
   4   5   1      585.14      554.04      5.49 o 
   5   5   1      167.91      176.59      1.96 o 
   6   5   1       72.37       68.74      1.17 o 
   7   5   1      217.45      221.49      2.47 o 
   8   5   1     1435.67     1427.99     11.94 o 
   9   5   1      173.73      174.94      3.28 o 
  10   5   1      143.25      140.81      5.35 o 
  11   5   1       54.05       45.60      2.91 o 
  12   5   1        9.27        8.84      1.56 o 
  13   5   1        4.27        3.58      1.47 o 
  14   5   1        0.50       -0.10      1.37 o 
  -9   6   1        2.02        1.65      2.62 o 
  -8   6   1       13.48        7.70      2.01 o 
  -7   6   1       16.71       15.47      1.04 o 
  -6   6   1       71.88       66.45      3.85 o 
  -5   6   1       35.88       36.45      1.42 o 
  -4   6   1       69.38       66.25      1.78 o 
  -3   6   1      118.31      122.04      1.99 o 
  -2   6   1      595.48      588.66      6.41 o 
  -1   6   1      179.86      189.23      2.66 o 
   0   6   1      179.39      179.95      1.88 o 
   1   6   1       65.71       78.19      1.36 o 
   2   6   1       82.79       98.70      1.56 o 
   3   6   1       15.01       15.91      0.75 o 
   4   6   1      515.68      474.87      5.92 o 
   5   6   1      400.05      413.21      3.59 o 
   6   6   1      118.19      137.14      2.22 o 
   7   6   1      174.75      167.54      2.50 o 
   8   6   1      117.37      111.95      2.32 o 
   9   6   1       17.56       18.41      1.15 o 
  10   6   1       22.86       25.42      1.51 o 
  11   6   1        0.97        0.23      1.03 o 
  12   6   1       12.31       10.94      2.01 o 
  13   6   1        7.86        6.13      2.24 o 
  14   6   1        0.96        2.62      2.93 o 
  -8   7   1        0.18        0.79      1.73 o 
  -7   7   1        3.83        5.16      0.89 o 
  -6   7   1       10.06        8.01      1.29 o 
  -5   7   1       29.09       29.21      1.85 o 
  -4   7   1       65.53       73.46      2.30 o 
  -3   7   1        3.16        5.51      0.98 o 
  -2   7   1      169.87      185.39      2.81 o 
  -1   7   1      111.92      111.43      1.73 o 
   0   7   1      140.63      164.47      2.45 o 
   1   7   1       27.99       28.47      0.90 o 
   2   7   1       27.81       26.30      0.87 o 
   3   7   1       69.40       68.19      1.54 o 
   4   7   1      239.53      218.05      3.45 o 
   5   7   1      309.95      307.59      4.57 o 
   6   7   1       20.60       14.70      0.95 o 
   7   7   1      131.19      140.69      2.42 o 
   8   7   1      277.24      256.80      4.07 o 
   9   7   1       43.99       42.79      1.80 o 
  10   7   1       68.92       63.91      2.58 o 
  11   7   1       27.09       25.03      1.65 o 
  12   7   1      111.09      125.15      4.67 o 
  13   7   1        0.02        0.92      1.52 o 
  14   7   1       13.57       11.86      2.35 o 
  -7   8   1        2.09        1.77      1.80 o 
  -6   8   1        3.03        2.28      0.74 o 
  -5   8   1        1.23        0.62      1.03 o 
  -4   8   1        8.51       11.11      1.43 o 
  -3   8   1        2.22        2.12      0.98 o 
  -2   8   1       75.29       81.79      2.47 o 
  -1   8   1       28.58       24.27      1.25 o 
   0   8   1       15.98       12.26      0.92 o 
   1   8   1       69.48       62.61      1.65 o 
   2   8   1       58.40       49.74      1.51 o 
   3   8   1       89.76       90.35      1.86 o 
   4   8   1       99.83      102.02      2.03 o 
   5   8   1       14.62       14.16      1.05 o 
   6   8   1       14.36       18.61      1.20 o 
   7   8   1      203.56      210.22      3.45 o 
   8   8   1      171.48      166.25      3.36 o 
   9   8   1        3.21        2.69      0.88 o 
  10   8   1        5.26        4.85      1.12 o 
  11   8   1       48.10       55.87      2.63 o 
  12   8   1       22.23       21.07      2.23 o 
  13   8   1       54.89       64.89      3.40 o 
  14   8   1       30.57       28.18      3.81 o 
  -6   9   1        2.65        4.73      2.23 o 
  -5   9   1        3.45        4.77      1.18 o 
  -4   9   1       37.42       33.97      3.45 o 
  -3   9   1        3.77        2.83      1.16 o 
  -2   9   1        6.47        4.58      1.26 o 
  -1   9   1        5.23        6.17      1.10 o 
   0   9   1       18.33       19.46      1.38 o 
   1   9   1       63.38       66.30      2.27 o 
   2   9   1        5.76        6.76      0.97 o 
   3   9   1        0.84        0.62      0.64 o 
   4   9   1       67.06       67.37      1.82 o 
   5   9   1       26.09       26.69      2.28 o 
   6   9   1      393.59      373.81      4.84 o 
   7   9   1       15.39       11.16      1.49 o 
   8   9   1       10.82        7.62      1.28 o 
   9   9   1       75.68       74.15      2.76 o 
  10   9   1        6.94        3.69      2.20 o 
  11   9   1       29.58       30.14      3.07 o 
  12   9   1       26.76       27.98      2.09 o 
  13   9   1       37.49       47.15      4.25 o 
  -5  10   1        1.51       -0.10      0.78 o 
  -4  10   1       11.17       10.08      1.53 o 
  -3  10   1       24.52       24.18      3.15 o 
  -2  10   1        5.67        3.15      2.25 o 
  -1  10   1       24.54       27.21      2.08 o 
   0  10   1       21.55       22.13      1.68 o 
   1  10   1       68.59       68.20      2.11 o 
   2  10   1      103.51      110.16      2.68 o 
   3  10   1       20.27       20.14      1.26 o 
   4  10   1       41.36       44.35      1.71 o 
   5  10   1       88.03       87.35      2.53 o 
   6  10   1      200.94      184.03      3.43 o 
   7  10   1      126.27      134.23      4.65 o 
   8  10   1        4.37        2.76      1.25 o 
   9  10   1       48.04       50.43      4.02 o 
  10  10   1       47.43       45.14      2.74 o 
  11  10   1        1.52        3.54      1.44 o 
  12  10   1       48.79       58.35      3.16 o 
  13  10   1        6.66       10.14      4.52 o 
  -4  11   1        7.81        9.27      1.72 o 
  -3  11   1        6.16        5.33      1.40 o 
  -2  11   1        1.18        1.03      1.22 o 
  -1  11   1        2.47        2.64      1.33 o 
   0  11   1        4.86        4.93      1.22 o 
   1  11   1       33.21       30.80      2.00 o 
   2  11   1        6.85        7.22      1.09 o 
   3  11   1       30.33       28.24      1.68 o 
   4  11   1        2.32        1.44      0.90 o 
   5  11   1       21.18       22.62      1.61 o 
   6  11   1      173.71      179.49      3.84 o 
   7  11   1        8.87       12.88      1.46 o 
   8  11   1        6.57        1.95      1.55 o 
   9  11   1       36.24       34.28      3.08 o 
  10  11   1        5.04        6.24      2.41 o 
  11  11   1       54.73       62.97      3.84 o 
  12  11   1        2.84        1.53      1.51 o 
  -2  12   1        1.03        2.34      2.14 o 
  -1  12   1        3.49        2.42      1.40 o 
   0  12   1        2.26        0.33      1.33 o 
   1  12   1       13.67       13.39      1.68 o 
   2  12   1       14.68       19.08      1.87 o 
   3  12   1       14.30       17.33      1.48 o 
   4  12   1        0.89        1.58      1.11 o 
   5  12   1       36.29       39.09      2.29 o 
   6  12   1       80.99       78.45      2.75 o 
   7  12   1        1.34        1.35      1.36 o 
   8  12   1        2.82        1.65      3.66 o 
   9  12   1        2.57        2.53      1.73 o 
  10  12   1        4.71        2.55      1.72 o 
  11  12   1       17.70       18.66      2.85 o 
  12  12   1       35.66       33.93      4.43 o 
   0  13   1       13.57       12.18      2.05 o 
   1  13   1        2.29        3.02      1.56 o 
   2  13   1        2.49        3.96      1.39 o 
   3  13   1        4.02        4.85      1.55 o 
   4  13   1        5.22        2.85      1.33 o 
   5  13   1        3.53        2.41      1.26 o 
   6  13   1       92.36      101.97      3.54 o 
   7  13   1       10.75        9.02      1.82 o 
   8  13   1       17.91       17.75      2.66 o 
   9  13   1        0.37       -0.82      3.06 o 
  10  13   1        1.71        4.26      2.88 o 
  11  13   1       68.04       72.97      4.53 o 
   2  14   1        3.92        0.56      1.48 o 
   3  14   1        2.68        2.40      1.36 o 
   4  14   1        6.14        9.78      2.19 o 
   5  14   1        0.22        0.56      1.28 o 
   6  14   1        9.23       13.02      1.90 o 
   7  14   1        3.40        3.18      2.37 o 
   8  14   1        7.46        6.02      3.20 o 
   9  14   1        4.96       12.21      2.59 o 
  -9 -13   2        2.26        1.75      1.93 o 
  -8 -13   2       28.56       35.80     11.23 o 
  -7 -13   2        7.34        7.27      1.74 o 
  -6 -13   2        5.24        6.25      1.59 o 
  -5 -13   2       17.36       15.36      1.94 o 
  -4 -13   2        0.55        1.48      1.59 o 
  -3 -13   2        1.12        0.50      1.42 o 
  -2 -13   2        3.90        6.58      2.38 o 
  -1 -13   2        0.49        2.61      1.74 o 
 -10 -12   2       28.25       37.67      5.26 o 
  -9 -12   2       19.42       17.55      2.75 o 
  -8 -12   2        0.64        3.19      1.96 o 
  -7 -12   2        6.00        5.68      1.46 o 
  -6 -12   2       17.00       17.02      2.07 o 
  -5 -12   2        2.81        1.97      1.08 o 
  -4 -12   2       18.58       21.47      1.98 o 
  -3 -12   2        1.10        0.46      1.10 o 
  -2 -12   2        9.85        8.70      1.65 o 
  -1 -12   2       23.26       28.53      2.60 o 
   0 -12   2        0.93       -0.20      1.27 o 
   1 -12   2        9.50        7.71      1.46 o 
   2 -12   2        1.06        2.92      2.90 o 
 -11 -11   2       27.25       30.17     11.69 o 
 -10 -11   2        4.14        3.90      1.99 o 
  -9 -11   2       12.43       14.20      2.39 o 
  -8 -11   2        9.64       10.76      3.21 o 
  -7 -11   2        7.62        9.72      1.55 o 
  -6 -11   2       21.66       19.22      1.84 o 
  -5 -11   2       13.70       16.17      2.73 o 
  -4 -11   2       17.94       18.25      1.49 o 
  -3 -11   2       32.80       29.28      2.01 o 
  -2 -11   2       17.07       15.52      1.86 o 
  -1 -11   2        2.07        2.17      1.20 o 
   0 -11   2        0.72        0.10      1.04 o 
   1 -11   2       28.70       26.54      2.21 o 
   2 -11   2        4.95        3.66      1.00 o 
   3 -11   2       16.07       18.08      2.76 o 
 -12 -10   2       21.82       25.26      3.14 o 
 -11 -10   2       18.87       18.76      2.76 o 
 -10 -10   2        3.60        1.84      1.71 o 
  -9 -10   2       11.55       15.74      2.47 o 
  -8 -10   2       20.18       24.22      4.00 o 
  -7 -10   2       49.65       44.81      3.45 o 
  -6 -10   2       32.97       38.91      1.99 o 
  -5 -10   2       31.38       33.28      1.62 o 
  -4 -10   2       38.30       35.22      2.19 o 
  -3 -10   2       22.76       25.86      1.48 o 
  -2 -10   2       98.59      105.38      3.07 o 
  -1 -10   2       10.70       13.95      1.64 o 
   0 -10   2        1.30        1.08      0.80 o 
   1 -10   2        3.40        2.10      0.83 o 
   2 -10   2        2.62        2.13      0.73 o 
   3 -10   2        7.87       10.84      3.04 o 
   4 -10   2        3.64        3.80      1.77 o 
   5 -10   2        1.41       -1.08      2.52 o 
 -12  -9   2       10.38        9.66      1.73 o 
 -11  -9   2       26.34       31.16      2.63 o 
 -10  -9   2       18.01       22.56      2.27 o 
  -9  -9   2        1.17        1.01      1.28 o 
  -8  -9   2       65.16       53.45      2.56 o 
  -7  -9   2      114.16      100.76      2.88 o 
  -6  -9   2       46.05       45.93      3.24 o 
  -5  -9   2      207.23      206.95      3.51 o 
  -4  -9   2       35.76       33.73      1.77 o 
  -3  -9   2      471.86      459.54      5.19 o 
  -2  -9   2      320.78      319.96      4.34 o 
  -1  -9   2       36.26       30.32      1.70 o 
   0  -9   2       19.31       22.12      1.39 o 
   1  -9   2        5.62        5.15      0.80 o 
   2  -9   2        3.31        4.09      0.74 o 
   3  -9   2       59.20       64.09      3.95 o 
   4  -9   2        8.16        5.14      1.72 o 
   5  -9   2        6.22        5.77      1.82 o 
   6  -9   2        1.94        4.45      2.01 o 
 -13  -8   2       92.90       99.92      9.51 o 
 -12  -8   2       67.51       72.35      3.19 o 
 -11  -8   2        5.45        4.59      1.41 o 
 -10  -8   2        3.22        5.89      1.86 o 
  -9  -8   2        6.00        2.38      1.37 o 
  -8  -8   2        4.35        2.83      1.06 o 
  -7  -8   2      119.74      109.12      2.85 o 
  -6  -8   2       71.83       61.33      2.39 o 
  -5  -8   2       11.68       11.96      1.52 o 
  -4  -8   2      319.08      305.68      4.67 o 
  -3  -8   2      340.59      349.86      6.57 o 
  -2  -8   2       81.09       86.87      1.98 o 
  -1  -8   2       23.10       22.12      0.94 o 
   0  -8   2       10.13        9.81      0.90 o 
   1  -8   2       64.67       61.38      1.51 o 
   2  -8   2       30.97       28.19      1.17 o 
   3  -8   2      106.60      108.90      2.12 o 
   4  -8   2        1.17        1.54      1.03 o 
   5  -8   2       11.23       13.48      3.91 o 
   6  -8   2        1.54        3.31      1.27 o 
   7  -8   2        5.60        3.03      1.98 o 
 -13  -7   2       11.51       17.35      2.55 o 
 -12  -7   2        6.18        5.00      1.48 o 
 -11  -7   2        4.50        5.23      1.36 o 
 -10  -7   2       37.33       33.04      2.41 o 
  -9  -7   2       64.65       71.69      3.11 o 
  -8  -7   2        8.82        4.68      1.32 o 
  -7  -7   2       60.27       46.83      2.19 o 
  -6  -7   2      154.99      157.53      3.16 o 
  -5  -7   2      112.00      104.95      2.65 o 
  -4  -7   2       78.34       85.09      1.85 o 
  -3  -7   2      161.80      157.10      2.38 o 
  -2  -7   2      236.50      228.23      2.60 o 
  -1  -7   2       19.99       24.42      0.85 o 
   0  -7   2       13.17       10.30      0.66 o 
   1  -7   2       17.91       17.74      0.80 o 
   2  -7   2       35.00       33.54      1.15 o 
   3  -7   2       40.08       39.62      1.54 o 
   4  -7   2       16.12       17.28      1.48 o 
   5  -7   2       32.69       33.95      1.91 o 
   6  -7   2       10.86        8.40      1.32 o 
   7  -7   2       11.40       13.26      1.58 o 
   8  -7   2       12.92       13.67      1.77 o 
 -13  -6   2       54.41       65.83      3.27 o 
 -12  -6   2        6.26        5.64      1.45 o 
 -11  -6   2        0.30       -0.90      0.90 o 
 -10  -6   2        7.82        9.02      1.45 o 
  -9  -6   2        1.69        0.48      1.10 o 
  -8  -6   2       84.12       68.63      5.33 o 
  -7  -6   2      176.00      166.49      3.29 o 
  -6  -6   2       25.52       30.21      1.50 o 
  -5  -6   2      228.61      227.81      3.59 o 
  -4  -6   2      240.60      229.29      2.89 o 
  -3  -6   2      657.24      666.99      5.21 o 
  -2  -6   2       11.80        8.96      0.57 o 
  -1  -6   2       54.73       64.16      1.12 o 
   0  -6   2       87.60       92.73      1.34 o 
   1  -6   2       18.07       17.69      0.74 o 
   2  -6   2       50.61       58.02      1.25 o 
   3  -6   2      224.48      239.75      3.26 o 
   4  -6   2      110.48      105.05      2.76 o 
   5  -6   2       15.66       19.67      1.42 o 
   6  -6   2        6.93        3.01      1.01 o 
   7  -6   2       12.26       12.54      1.41 o 
   8  -6   2       18.49       18.23      2.95 o 
   9  -6   2        0.48        2.50      1.58 o 
 -13  -5   2       20.86       21.14      2.19 o 
 -12  -5   2       20.64       23.49      2.10 o 
 -11  -5   2       52.48       58.10      2.31 o 
 -10  -5   2       12.64       11.07      1.26 o 
  -9  -5   2      115.19      102.72      2.67 o 
  -8  -5   2       81.86       85.97      2.61 o 
  -7  -5   2       48.33       51.74      1.70 o 
  -6  -5   2      252.98      244.73      3.43 o 
  -5  -5   2      100.35       97.24      2.02 o 
  -4  -5   2      557.59      619.19      6.36 o 
  -3  -5   2      456.89      459.20      4.27 o 
  -2  -5   2       42.24       45.99      1.19 o 
  -1  -5   2      251.15      268.22      2.48 o 
   0  -5   2      113.34       97.69      1.15 o 
   1  -5   2      220.35      252.42      2.11 o 
   2  -5   2      736.84      812.42      6.25 o 
   3  -5   2       30.18       30.49      1.38 o 
   4  -5   2       19.31       14.59      1.46 o 
   5  -5   2       30.43       43.36      1.75 o 
   6  -5   2       15.84       20.92      1.64 o 
   7  -5   2       22.34       22.34      1.53 o 
   8  -5   2       12.57       11.02      1.72 o 
   9  -5   2       14.35       15.20      1.62 o 
  10  -5   2        0.02       -1.64      1.64 o 
 -13  -4   2        9.14        7.51      1.81 o 
 -12  -4   2        8.43        7.45      1.50 o 
 -11  -4   2        1.83        2.22      1.31 o 
 -10  -4   2       15.16       12.98      1.31 o 
  -9  -4   2      184.12      178.08      3.43 o 
  -8  -4   2      273.46      265.04      4.10 o 
  -7  -4   2       27.65       33.76      1.29 o 
  -6  -4   2      288.42      301.25      3.47 o 
  -5  -4   2      204.44      196.38      2.41 o 
  -4  -4   2      434.44      475.59      4.66 o 
  -3  -4   2     1869.90     2122.95     21.34 o 
  -2  -4   2      179.26      179.01      2.61 o 
  -1  -4   2      437.16      437.30      3.57 o 
   0  -4   2      119.51      118.00      1.26 o 
   1  -4   2     1160.95     1304.34      7.89 o 
   2  -4   2      953.75     1043.86      7.53 o 
   3  -4   2      129.70      144.56      1.98 o 
   4  -4   2       79.69       83.98      1.70 o 
   5  -4   2       42.56       36.44      1.28 o 
   6  -4   2       20.33       24.83      1.35 o 
   7  -4   2      133.65      123.08      4.55 o 
   8  -4   2        4.87        5.43      1.07 o 
   9  -4   2        3.04        1.78      1.05 o 
  10  -4   2        5.50        3.00      1.25 o 
 -13  -3   2       19.80       25.47      2.92 o 
 -12  -3   2        4.27        5.81      1.55 o 
 -11  -3   2       10.33       11.47      1.57 o 
 -10  -3   2       24.79       29.60      1.57 o 
  -9  -3   2      820.81      773.04      8.20 o 
  -8  -3   2      295.31      300.87      5.09 o 
  -7  -3   2      308.67      290.72      4.06 o 
  -6  -3   2      938.87      943.77      7.42 o 
  -5  -3   2      284.41      292.07      3.43 o 
  -4  -3   2     3626.77     4008.13     26.60 o 
  -3  -3   2      343.72      362.13      3.47 o 
  -2  -3   2      155.62      165.89      2.00 o 
  -1  -3   2      102.95      130.17      1.51 o 
   0  -3   2        5.99        4.92      0.40 o 
   1  -3   2     1717.34     1691.13     10.08 o 
   2  -3   2     1246.59     1418.26     11.70 o 
   3  -3   2       16.14       35.21      1.84 o 
   4  -3   2       37.73       32.03      0.82 o 
   5  -3   2       47.37       52.92      2.05 o 
   6  -3   2       59.49       56.78      2.39 o 
   7  -3   2      185.34      204.53      3.60 o 
   8  -3   2       13.60       12.12      1.17 o 
   9  -3   2       15.35       17.11      1.47 o 
  10  -3   2       56.34       62.77      4.77 o 
  11  -3   2       28.03       31.62      2.22 o 
 -12  -2   2        6.68        7.40      1.72 o 
 -11  -2   2       21.77       23.70      2.19 o 
 -10  -2   2       22.16       19.07      1.69 o 
  -9  -2   2        9.98       14.48      1.64 o 
  -8  -2   2      130.50      121.95      2.60 o 
  -7  -2   2       26.67       28.89      1.34 o 
  -6  -2   2      105.49      101.08      1.71 o 
  -5  -2   2       12.82       12.63      0.84 o 
  -4  -2   2     3013.56     3371.64     19.63 o 
  -3  -2   2      409.89      424.20      3.64 o 
  -2  -2   2      325.66      318.91      3.02 o 
  -1  -2   2     1332.89     1330.63     10.24 o 
   0  -2   2      160.18      164.46      1.81 o 
   1  -2   2     1885.41     1975.58     11.71 o 
   2  -2   2       88.49      133.75      1.45 o 
   3  -2   2      121.65      113.75      1.40 o 
   4  -2   2      327.45      333.97      3.03 o 
   5  -2   2       58.66       52.58      1.64 o 
   6  -2   2        0.99        3.03      0.54 o 
   7  -2   2       57.13       61.18      1.64 o 
   8  -2   2        1.19        0.38      0.71 o 
   9  -2   2       42.54       36.65      4.01 o 
  10  -2   2       56.27       55.10      2.71 o 
  11  -2   2       51.29       50.59      3.91 o 
  12  -2   2        2.02        0.15      1.54 o 
 -12  -1   2        0.12       -0.26      1.23 o 
 -11  -1   2        2.63        0.60      1.65 o 
 -10  -1   2       15.11       12.50      1.71 o 
  -9  -1   2      297.05      278.17      4.93 o 
  -8  -1   2        1.19        1.80      0.67 o 
  -7  -1   2       24.75       22.71      1.10 o 
  -6  -1   2      530.21      513.47      4.36 o 
  -5  -1   2       54.43       52.06      1.16 o 
  -4  -1   2     1527.98     1695.69     10.53 o 
  -3  -1   2      666.09      718.72      5.84 o 
  -2  -1   2      134.98      136.57      1.66 o 
  -1  -1   2     1698.25     1706.89     11.52 o 
   0  -1   2     1295.89     1225.89      7.41 o 
   1  -1   2     2660.13     2618.56     19.54 o 
   2  -1   2      607.31      569.21      6.79 o 
   3  -1   2      634.70      627.40      5.44 o 
   4  -1   2       18.50       22.36      1.02 o 
   5  -1   2      223.19      236.17      2.46 o 
   6  -1   2       74.84       71.00      2.48 o 
   7  -1   2        9.78       11.94      0.82 o 
   8  -1   2       54.34       60.10      1.93 o 
   9  -1   2        8.95        9.78      1.17 o 
  10  -1   2       71.13       74.23      2.67 o 
  11  -1   2       45.98       41.74      2.31 o 
  12  -1   2        0.45        0.17      1.53 o 
 -12   0   2        8.95        5.93      1.53 o 
 -11   0   2       13.00       13.05      1.77 o 
 -10   0   2       74.45       71.56      3.06 o 
  -9   0   2        3.71        2.47      1.08 o 
  -8   0   2       59.33       58.75      2.19 o 
  -7   0   2       19.85       23.30      1.15 o 
  -6   0   2      174.63      155.28      2.90 o 
  -5   0   2       68.76       63.71      1.25 o 
  -4   0   2      379.39      393.16      3.30 o 
  -3   0   2       62.90       53.92      1.27 o 
  -2   0   2     1026.53      970.26      6.19 o 
  -1   0   2     2679.05     2709.83     16.53 o 
   0   0   2     1689.54     1633.85      8.63 o 
   1   0   2    10454.14    10292.04     54.96 o 
   2   0   2     1025.27      945.05      8.96 o 
   3   0   2     1491.14     1514.74     14.22 o 
   4   0   2     1706.74     1787.07     18.10 o 
   5   0   2       99.13      101.97      2.05 o 
   6   0   2       66.20       68.61      1.06 o 
   7   0   2       24.95       26.17      1.29 o 
   8   0   2       87.85       81.05      2.39 o 
   9   0   2       16.46       16.93      1.84 o 
  10   0   2       11.21       14.51      1.44 o 
  11   0   2      101.50      111.91      3.48 o 
  12   0   2        1.54        0.19      2.08 o 
  13   0   2        4.19        4.62      2.90 o 
 -11   1   2        2.10        3.66      1.34 o 
 -10   1   2       67.82       65.74      4.12 o 
  -9   1   2        0.38       -0.33      1.44 o 
  -8   1   2       24.31       23.78      1.57 o 
  -7   1   2        1.78        1.56      0.59 o 
  -6   1   2      100.26       89.64      2.18 o 
  -5   1   2       29.43       31.50      0.94 o 
  -4   1   2      334.54      318.18      2.68 o 
  -3   1   2      501.23      520.06      3.90 o 
  -2   1   2      710.99      693.81      7.99 o 
  -1   1   2     2497.15     2540.92     13.89 o 
   0   1   2      422.30      412.14      2.60 o 
   1   1   2     3016.16     2902.84     13.70 o 
   2   1   2       85.18       65.97      0.94 o 
   3   1   2      186.67      178.79      2.22 o 
   4   1   2      265.12      273.95      3.23 o 
   5   1   2       15.40       10.38      0.47 o 
   6   1   2       63.43       58.16      1.18 o 
   7   1   2       53.61       49.82      1.43 o 
   8   1   2       26.08       28.25      1.34 o 
   9   1   2       62.52       57.10      2.19 o 
  10   1   2        1.72        0.33      0.94 o 
  11   1   2        0.89        0.33      1.04 o 
  12   1   2        7.05        4.26      1.69 o 
  13   1   2        8.46        6.09      1.96 o 
 -11   2   2        2.56        1.74      1.39 o 
 -10   2   2       41.56       46.92      2.77 o 
  -9   2   2       16.05       15.66      1.68 o 
  -8   2   2       10.74        9.71      1.43 o 
  -7   2   2       66.93       61.00      3.04 o 
  -6   2   2       17.85       19.39      0.93 o 
  -5   2   2       35.59       32.58      1.26 o 
  -4   2   2      262.89      292.67      2.77 o 
  -3   2   2      248.71      261.45      2.46 o 
  -2   2   2      488.41      537.41      3.58 o 
  -1   2   2     1708.23     1756.00      9.58 o 
   0   2   2      573.23      528.09      3.28 o 
   1   2   2     6735.09     6652.42     43.09 o 
   2   2   2      317.10      334.23      2.31 o 
   3   2   2      497.42      507.92      3.26 o 
   4   2   2     3410.27     3628.27     20.76 o 
   5   2   2      190.93      228.03      2.16 o 
   6   2   2      548.67      622.77      5.72 o 
   7   2   2       10.63        8.40      0.58 o 
   8   2   2       27.21       30.69      1.44 o 
   9   2   2       93.66       91.22      2.41 o 
  10   2   2       42.44       40.99      2.81 o 
  11   2   2       56.80       52.69      2.72 o 
  12   2   2        0.67        0.47      1.39 o 
  13   2   2        0.40        2.07      2.22 o 
 -11   3   2        1.84        2.64      1.39 o 
 -10   3   2        3.84        4.03      1.24 o 
  -9   3   2       35.76       31.86      2.62 o 
  -8   3   2       19.11       19.43      1.71 o 
  -7   3   2       10.84        8.82      1.32 o 
  -6   3   2       29.01       30.30      1.39 o 
  -5   3   2       98.36      101.25      1.92 o 
  -4   3   2       44.72       50.52      1.28 o 
  -3   3   2      395.15      390.50      3.87 o 
  -2   3   2       81.54       86.34      1.30 o 
  -1   3   2     2836.46     2807.90     18.55 o 
   0   3   2      314.45      296.54      2.36 o 
   1   3   2      695.12      667.00      5.46 o 
   2   3   2      234.69      228.01      1.82 o 
   3   3   2      138.20      163.23      1.56 o 
   4   3   2     2058.92     2239.60     12.40 o 
   5   3   2      633.11      628.75      4.16 o 
   6   3   2       87.80       91.41      1.16 o 
   7   3   2       21.57       23.14      0.88 o 
   8   3   2       65.52       69.94      1.55 o 
   9   3   2        2.45        3.22      0.73 o 
  10   3   2        2.55        2.95      0.91 o 
  11   3   2       55.83       53.54      1.90 o 
  12   3   2        1.84        1.89      1.57 o 
  13   3   2       11.07       11.80      2.35 o 
  14   3   2       10.81        7.83      3.40 o 
 -10   4   2        0.38        0.36      1.04 o 
  -9   4   2        4.40        4.57      1.26 o 
  -8   4   2        7.99        8.54      1.40 o 
  -7   4   2        5.41        6.59      1.25 o 
  -6   4   2       26.80       22.30      1.51 o 
  -5   4   2        7.42       10.13      0.97 o 
  -4   4   2        5.62        6.40      0.73 o 
  -3   4   2        2.54        1.81      0.45 o 
  -2   4   2      288.34      284.06      2.57 o 
  -1   4   2      965.22      973.05      6.18 o 
   0   4   2      267.99      254.74      2.06 o 
   1   4   2      189.71      193.02      2.04 o 
   2   4   2      158.91      152.77      1.55 o 
   3   4   2      663.55      709.16      4.66 o 
   4   4   2      459.41      478.89      3.48 o 
   5   4   2      952.57      931.67      5.64 o 
   6   4   2      258.33      265.04      2.42 o 
   7   4   2      185.72      193.77      2.45 o 
   8   4   2      842.16      853.98      7.69 o 
   9   4   2      146.08      143.31      2.74 o 
  10   4   2      350.63      338.02     12.21 o 
  11   4   2       57.73       56.86      2.86 o 
  12   4   2       40.74       39.00      2.10 o 
  13   4   2        0.01       -0.17      1.56 o 
  14   4   2        1.80       -2.36      2.36 o 
  -9   5   2        4.84        4.98      1.24 o 
  -8   5   2        2.04        3.99      1.25 o 
  -7   5   2        8.98       10.08      1.57 o 
  -6   5   2      140.14      139.52      3.69 o 
  -5   5   2       95.11       91.39      2.93 o 
  -4   5   2       77.68       81.65      2.56 o 
  -3   5   2      258.34      261.38      3.01 o 
  -2   5   2      145.65      167.73      2.07 o 
  -1   5   2     1031.15     1099.24      6.61 o 
   0   5   2      187.55      185.39      1.80 o 
   1   5   2      171.09      190.72      2.00 o 
   2   5   2      474.27      460.96      3.77 o 
   3   5   2      104.04      110.78      1.47 o 
   4   5   2      596.59      624.78      5.33 o 
   5   5   2      424.22      493.51      3.81 o 
   6   5   2       53.04       47.08      1.00 o 
   7   5   2      243.09      264.08      2.76 o 
   8   5   2      119.94      114.89      1.93 o 
   9   5   2      165.92      167.58      3.49 o 
  10   5   2       68.96       72.44      5.56 o 
  11   5   2       10.32       11.51      1.53 o 
  12   5   2        9.25        8.27      1.59 o 
  13   5   2        7.78       10.86      2.71 o 
  14   5   2        1.36        3.08      3.45 o 
  -9   6   2        0.58        1.14      0.84 o 
  -8   6   2        3.91        0.70      1.10 o 
  -7   6   2        8.24        6.28      1.33 o 
  -6   6   2       14.20       15.93      1.61 o 
  -5   6   2       11.64       13.72      1.63 o 
  -4   6   2       47.81       46.70      1.70 o 
  -3   6   2      146.24      145.42      2.68 o 
  -2   6   2       78.42       73.39      1.55 o 
  -1   6   2      329.35      330.47      3.01 o 
   0   6   2       23.09       24.63      0.74 o 
   1   6   2      137.06      142.29      1.71 o 
   2   6   2        1.17        1.72      0.42 o 
   3   6   2      155.73      137.42      2.20 o 
   4   6   2      128.86      145.40      1.75 o 
   5   6   2      536.26      509.64      4.34 o 
   6   6   2      269.58      285.48      2.79 o 
   7   6   2       77.19       78.05      1.52 o 
   8   6   2     1646.54     1626.21     12.51 o 
   9   6   2      391.16      407.37      4.62 o 
  10   6   2       65.88       61.46      2.32 o 
  11   6   2       74.83       78.89      3.61 o 
  12   6   2       30.10       35.32      2.69 o 
  13   6   2        1.75        4.87      2.24 o 
  14   6   2        1.62        0.01      1.86 o 
  -8   7   2        0.53        1.04      1.04 o 
  -7   7   2        1.19        2.01      1.12 o 
  -6   7   2        5.55        4.26      1.26 o 
  -5   7   2       33.89       33.33      2.13 o 
  -4   7   2       29.64       27.58      2.52 o 
  -3   7   2      172.16      181.09      3.67 o 
  -2   7   2      101.70       99.38      1.87 o 
  -1   7   2       40.48       40.33      1.26 o 
   0   7   2       52.82       56.53      1.42 o 
   1   7   2       35.91       41.78      1.18 o 
   2   7   2       12.39       14.05      1.03 o 
   3   7   2      106.82      114.08      1.96 o 
   4   7   2       56.22       57.04      1.35 o 
   5   7   2       67.68       66.92      1.48 o 
   6   7   2      111.62      110.70      2.02 o 
   7   7   2      222.73      223.68      2.85 o 
   8   7   2      133.93      135.15      2.57 o 
   9   7   2      255.56      246.23      5.18 o 
  10   7   2        1.13        1.88      0.84 o 
  11   7   2       16.21       17.47      1.80 o 
  12   7   2       24.41       28.38      2.66 o 
  13   7   2        5.89        5.22      1.74 o 
  14   7   2        5.67       11.08      3.64 o 
  -7   8   2        2.33        3.90      1.33 o 
  -6   8   2        1.91        0.84      1.12 o 
  -5   8   2        3.69        6.82      2.15 o 
  -4   8   2       16.45       16.16      1.71 o 
  -3   8   2      115.07      114.61      3.55 o 
  -2   8   2       97.00       98.92      2.79 o 
  -1   8   2       28.91       27.91      1.74 o 
   0   8   2       35.76       30.66      1.29 o 
   1   8   2       23.50       27.18      1.21 o 
   2   8   2       18.40       22.00      1.08 o 
   3   8   2        1.23        1.76      0.58 o 
   4   8   2       73.99       63.00      1.60 o 
   5   8   2       28.23       28.76      1.31 o 
   6   8   2       21.37       24.08      1.45 o 
   7   8   2      196.94      184.98      3.09 o 
   8   8   2       21.28       25.75      1.49 o 
   9   8   2       59.18       58.26      2.04 o 
  10   8   2       19.15       18.07      1.49 o 
  11   8   2       55.68       54.73      2.26 o 
  12   8   2       79.80       86.39      4.57 o 
  13   8   2       11.38       11.40      2.21 o 
  14   8   2       12.39       14.14      2.48 o 
  -6   9   2        0.25        0.80      1.34 o 
  -5   9   2        0.09       -0.37      1.08 o 
  -4   9   2       14.07       17.32      2.61 o 
  -3   9   2       14.00       18.16      3.51 o 
  -2   9   2       16.75       18.68      1.57 o 
  -1   9   2        4.65        9.36      1.28 o 
   0   9   2        3.76        2.63      1.04 o 
   1   9   2       71.39       62.68      2.24 o 
   2   9   2       31.87       30.24      1.37 o 
   3   9   2       19.55       22.14      1.24 o 
   4   9   2      303.10      305.76      4.86 o 
   5   9   2       11.19       11.61      1.05 o 
   6   9   2       53.82       52.75      1.83 o 
   7   9   2      230.64      218.14      3.61 o 
   8   9   2       43.31       41.71      2.13 o 
   9   9   2       41.96       42.80      2.21 o 
  10   9   2       17.42       13.56      1.47 o 
  11   9   2       18.04       16.27      1.67 o 
  12   9   2       35.05       40.15      2.75 o 
  13   9   2       56.20       57.24      3.24 o 
  14   9   2        3.05        2.56      1.83 o 
  -5  10   2        0.49        0.40      1.31 o 
  -4  10   2       18.89       25.29      4.27 o 
  -3  10   2       30.99       36.05      2.46 o 
  -2  10   2        0.90        1.09      1.22 o 
  -1  10   2        0.75       -0.87      0.87 o 
   0  10   2       19.57       25.72      1.47 o 
   1  10   2        6.64        6.00      1.00 o 
   2  10   2       85.94       92.12      2.47 o 
   3  10   2       18.09       16.53      1.22 o 
   4  10   2       70.08       69.84      2.57 o 
   5  10   2       24.78       24.62      1.43 o 
   6  10   2       83.07       88.79      2.39 o 
   7  10   2      246.52      222.19      5.02 o 
   8  10   2       84.33       83.07      2.89 o 
   9  10   2        0.30        0.70      1.14 o 
  10  10   2        5.93        6.46      1.49 o 
  11  10   2        9.98       10.76      2.52 o 
  12  10   2       16.68       22.24      1.89 o 
  13  10   2        8.77       13.23      2.65 o 
  -3  11   2       10.73        9.86      1.85 o 
  -2  11   2        2.76        3.74      1.41 o 
  -1  11   2       12.91        8.01      1.64 o 
   0  11   2       27.15       33.34      2.42 o 
   1  11   2       41.37       41.23      1.88 o 
   2  11   2       76.32       72.57      2.33 o 
   3  11   2       48.42       50.28      2.07 o 
   4  11   2       48.49       40.89      1.94 o 
   5  11   2       51.75       48.22      2.08 o 
   6  11   2       48.34       46.94      2.13 o 
   7  11   2       85.59       76.11      2.60 o 
   8  11   2       26.10       25.89      2.23 o 
   9  11   2       10.29        6.56      1.60 o 
  10  11   2        8.70       10.97      1.79 o 
  11  11   2       11.79       14.73      2.02 o 
  12  11   2       14.48       18.73      2.23 o 
  13  11   2       15.15       20.11      4.20 o 
  -2  12   2        1.38       -0.10      1.41 o 
  -1  12   2        1.76       -0.93      1.25 o 
   0  12   2        0.30        0.05      1.14 o 
   1  12   2       20.73       19.20      1.88 o 
   2  12   2       13.48       12.18      1.59 o 
   3  12   2        0.60        0.40      1.01 o 
   4  12   2       10.71       11.56      1.88 o 
   5  12   2        1.67        1.59      0.96 o 
   6  12   2       60.11       62.77      3.07 o 
   7  12   2       97.92       93.12      4.35 o 
   8  12   2        0.43        0.39      2.58 o 
   9  12   2        7.51        9.34      2.10 o 
  10  12   2        3.92        5.50      1.97 o 
  11  12   2       12.39        8.55      1.88 o 
  12  12   2       29.44       26.45      2.63 o 
   0  13   2        4.78        4.52      1.62 o 
   1  13   2       18.81       16.28      1.93 o 
   2  13   2        2.56        3.20      1.35 o 
   3  13   2        0.58        1.37      1.05 o 
   4  13   2       17.52       16.90      1.82 o 
   5  13   2        4.39        3.34      1.28 o 
   6  13   2       18.67       19.05      1.99 o 
   7  13   2       28.58       36.01      3.25 o 
   8  13   2       17.07       16.02      2.64 o 
   9  13   2       34.06       37.38      7.38 o 
  10  13   2       18.82       20.26      2.85 o 
  11  13   2       40.22       51.67      3.95 o 
   2  14   2        2.65        3.60      2.17 o 
   3  14   2        1.32        0.50      1.66 o 
   4  14   2        2.87        1.91      1.35 o 
   5  14   2        0.83        0.55      1.27 o 
   6  14   2       13.35       12.73      2.08 o 
   7  14   2       10.50        9.48      2.34 o 
   8  14   2        0.48        0.07      1.67 o 
   9  14   2        5.28        5.61      2.22 o 
  -7 -13   3       12.41       14.69      1.98 o 
  -6 -13   3        3.78        1.69      1.79 o 
  -5 -13   3        2.41        3.14      1.42 o 
  -4 -13   3        2.78        3.05      1.44 o 
  -3 -13   3        0.06        0.18      1.41 o 
  -2 -13   3        2.74        3.48      2.41 o 
  -9 -12   3        8.09       11.30      3.71 o 
  -8 -12   3       16.43       18.42      2.35 o 
  -7 -12   3       56.56       59.64      2.99 o 
  -6 -12   3        0.20        0.30      1.25 o 
  -5 -12   3        2.56        1.78      1.27 o 
  -4 -12   3        6.95        6.02      1.45 o 
  -3 -12   3        1.86        0.51      1.31 o 
  -2 -12   3       10.66       15.07      2.15 o 
  -1 -12   3       24.65       31.92      2.37 o 
   0 -12   3        1.36        0.24      0.85 o 
   1 -12   3        5.99        6.05      1.22 o 
 -10 -11   3       13.02       14.06      2.65 o 
  -9 -11   3        8.54        6.71      2.96 o 
  -8 -11   3        8.11        4.26      1.59 o 
  -7 -11   3       39.79       44.07      2.57 o 
  -6 -11   3       39.56       42.26      2.56 o 
  -5 -11   3        3.41        3.15      1.04 o 
  -4 -11   3       13.51       14.53      1.67 o 
  -3 -11   3        5.03        6.00      1.43 o 
  -2 -11   3        0.28        0.79      1.20 o 
  -1 -11   3       15.41       17.31      1.87 o 
   0 -11   3       11.13       14.15      1.46 o 
   1 -11   3        3.49        2.00      0.78 o 
   2 -11   3        7.80        6.27      2.86 o 
   3 -11   3       11.51        6.27      3.29 o 
 -11 -10   3        9.91       10.73      3.30 o 
 -10 -10   3       53.60       62.58      4.14 o 
  -9 -10   3       22.40       19.83      2.66 o 
  -8 -10   3        6.06        6.01      1.81 o 
  -7 -10   3       18.64       22.14      2.74 o 
  -6 -10   3       20.37       16.10      1.51 o 
  -5 -10   3       72.99       84.24      2.60 o 
  -4 -10   3       47.84       48.10      1.99 o 
  -3 -10   3       45.90       45.35      2.81 o 
  -2 -10   3       91.39       81.19      2.73 o 
  -1 -10   3       38.21       41.01      2.88 o 
   0 -10   3       24.54       22.29      1.45 o 
   1 -10   3        3.49        3.25      1.23 o 
   2 -10   3        1.39        1.79      1.50 o 
   3 -10   3       10.89       14.61      4.11 o 
   4 -10   3        6.80       11.26      2.20 o 
   5 -10   3        5.86        7.01      3.21 o 
 -12  -9   3       12.94       12.72      5.26 o 
 -11  -9   3       64.65       70.27      7.60 o 
 -10  -9   3        3.68        2.00      1.71 o 
  -9  -9   3        0.93        1.54      3.06 o 
  -8  -9   3       15.90       20.63      2.42 o 
  -7  -9   3        4.34        2.92      1.08 o 
  -6  -9   3       89.38       86.53      2.68 o 
  -5  -9   3        1.60       -0.04      0.72 o 
  -4  -9   3       32.51       30.25      1.47 o 
  -3  -9   3       35.36       41.15      1.73 o 
  -2  -9   3      101.49       95.32      2.80 o 
  -1  -9   3        2.20        1.52      0.81 o 
   0  -9   3        7.78        8.51      1.02 o 
   1  -9   3        2.86        2.45      0.60 o 
   2  -9   3        3.94        3.52      1.27 o 
   3  -9   3       14.52       11.47      1.54 o 
   4  -9   3        7.99        9.81      1.74 o 
   5  -9   3        0.11       -0.03      1.51 o 
   6  -9   3        1.78        2.58      1.76 o 
 -12  -8   3       12.08        8.66      1.98 o 
 -11  -8   3       11.51        7.72      1.84 o 
 -10  -8   3       19.71       18.41      2.17 o 
  -9  -8   3        1.16        0.40      1.28 o 
  -8  -8   3        5.81        5.43      1.27 o 
  -7  -8   3       98.87       78.47      2.83 o 
  -6  -8   3       69.78       71.36      2.62 o 
  -5  -8   3      297.93      294.37      4.85 o 
  -4  -8   3       24.00       23.23      1.66 o 
  -3  -8   3       25.11       23.50      1.22 o 
  -2  -8   3      802.93      792.37      7.76 o 
  -1  -8   3       67.06       70.38      1.75 o 
   0  -8   3       24.68       22.99      1.24 o 
   1  -8   3       25.42       26.70      1.03 o 
   2  -8   3        5.23        3.69      0.56 o 
   3  -8   3       27.35       25.10      1.76 o 
   4  -8   3       18.31       16.48      1.57 o 
   5  -8   3       14.02       15.55      2.20 o 
   6  -8   3        1.17        1.99      1.14 o 
   7  -8   3        4.47        7.97      1.87 o 
 -12  -7   3       21.89       26.41      2.32 o 
 -11  -7   3        6.84        9.99      1.68 o 
 -10  -7   3        2.68        2.00      1.23 o 
  -9  -7   3       29.06       26.52      3.40 o 
  -8  -7   3       17.86       26.62      2.13 o 
  -7  -7   3       34.80       29.78      1.70 o 
  -6  -7   3       10.98        8.43      1.14 o 
  -5  -7   3       12.85       10.27      1.00 o 
  -4  -7   3      142.77      135.21      2.76 o 
  -3  -7   3      118.37      108.47      2.32 o 
  -2  -7   3      355.82      369.38      3.95 o 
  -1  -7   3       30.85       33.94      0.94 o 
   0  -7   3        6.05        8.39      0.70 o 
   1  -7   3       31.37       31.41      0.97 o 
   2  -7   3       14.94       16.52      0.76 o 
   3  -7   3       22.54       19.32      1.44 o 
   4  -7   3       13.64       18.40      1.84 o 
   5  -7   3       14.50       17.01      1.46 o 
   6  -7   3        8.74        6.67      1.85 o 
   7  -7   3        8.01        5.63      1.25 o 
   8  -7   3       10.34       16.30      5.95 o 
 -12  -6   3        9.35       10.01      1.67 o 
 -11  -6   3       56.40       59.78      4.52 o 
 -10  -6   3       20.61       26.29      3.29 o 
  -9  -6   3       37.72       35.87      2.53 o 
  -8  -6   3        6.64        4.90      1.81 o 
  -7  -6   3       24.04       20.71      1.44 o 
  -6  -6   3       66.88       65.02      2.11 o 
  -5  -6   3      141.72      134.39      2.80 o 
  -4  -6   3       56.04       53.02      1.57 o 
  -3  -6   3      150.57      150.23      2.26 o 
  -2  -6   3      136.98      136.64      2.26 o 
  -1  -6   3       39.17       33.87      0.86 o 
   0  -6   3       39.25       39.51      0.91 o 
   1  -6   3       52.17       51.96      1.10 o 
   2  -6   3       10.14        7.64      0.50 o 
   3  -6   3       18.50       24.82      1.40 o 
   4  -6   3        8.04        8.87      1.09 o 
   5  -6   3        6.25        6.85      1.04 o 
   6  -6   3        2.73        4.38      0.98 o 
   7  -6   3        0.71        2.31      1.05 o 
   8  -6   3       19.38       20.61      1.91 o 
   9  -6   3       12.55       12.32      2.79 o 
 -12  -5   3       19.42       22.39      2.65 o 
 -11  -5   3        5.33        4.13      1.89 o 
 -10  -5   3       89.70       94.19      3.42 o 
  -9  -5   3        4.22        6.66      1.68 o 
  -8  -5   3       31.17       31.06      1.85 o 
  -7  -5   3       66.17       64.51      2.09 o 
  -6  -5   3       24.38       20.41      1.30 o 
  -5  -5   3       19.33       15.01      1.13 o 
  -4  -5   3       69.01       73.32      2.55 o 
  -3  -5   3      119.86      142.76      1.91 o 
  -2  -5   3       66.02       63.71      1.23 o 
  -1  -5   3        4.22        3.03      0.43 o 
   0  -5   3      286.91      293.99      2.66 o 
   1  -5   3      351.06      373.82      3.78 o 
   2  -5   3      235.73      234.73      8.12 o 
   3  -5   3       72.87       87.71      2.39 o 
   4  -5   3       48.59       48.99      2.15 o 
   5  -5   3      167.05      175.64      3.18 o 
   6  -5   3      157.30      144.21      3.85 o 
   7  -5   3       49.56       50.18      1.98 o 
   8  -5   3       21.49       19.64      1.50 o 
   9  -5   3        0.23       -0.71      0.94 o 
  10  -5   3        3.58        4.61      1.64 o 
 -12  -4   3        0.73        1.11      1.29 o 
 -11  -4   3        4.97        4.09      1.12 o 
 -10  -4   3       22.57       20.25      1.57 o 
  -9  -4   3       40.36       44.21      2.22 o 
  -8  -4   3      446.32      389.44      5.98 o 
  -7  -4   3      165.39      166.53      2.73 o 
  -6  -4   3       22.34       26.25      1.43 o 
  -5  -4   3      427.41      433.66      5.00 o 
  -4  -4   3       74.97       77.74      1.42 o 
  -3  -4   3      341.42      376.54      3.56 o 
  -2  -4   3      184.56      175.45      2.12 o 
  -1  -4   3      248.94      257.93      2.72 o 
   0  -4   3      216.78      236.15      2.23 o 
   1  -4   3     1640.75     1730.37      9.83 o 
   2  -4   3      103.45      103.33      2.15 o 
   3  -4   3       76.49       71.96      1.55 o 
   4  -4   3      338.33      330.99      7.74 o 
   5  -4   3        0.76        2.52      0.96 o 
   6  -4   3      378.64      336.01      4.53 o 
   7  -4   3       12.76        9.05      0.96 o 
   8  -4   3        9.73        6.42      1.01 o 
   9  -4   3       10.94       11.51      1.29 o 
  10  -4   3        2.54        3.09      1.98 o 
 -12  -3   3        4.87        4.97      1.84 o 
 -11  -3   3       33.84       35.06      2.32 o 
 -10  -3   3        4.27        3.18      1.03 o 
  -9  -3   3       33.99       36.14      1.78 o 
  -8  -3   3       35.99       37.98      1.74 o 
  -7  -3   3       10.64       13.01      1.16 o 
  -6  -3   3      191.61      179.48      3.18 o 
  -5  -3   3       50.98       52.27      1.42 o 
  -4  -3   3      754.78      778.76      6.27 o 
  -3  -3   3      828.80      932.89      6.95 o 
  -2  -3   3      284.36      287.72      2.63 o 
  -1  -3   3      534.33      531.52      4.16 o 
   0  -3   3       19.07       17.30      0.72 o 
   1  -3   3      596.21      693.51      4.55 o 
   2  -3   3      460.64      527.24      5.71 o 
   3  -3   3       18.16       18.48      0.69 o 
   4  -3   3       63.33       57.82      1.08 o 
   5  -3   3       81.49       82.83      2.13 o 
   6  -3   3       24.32       23.94      1.29 o 
   7  -3   3       30.57       27.91      1.19 o 
   8  -3   3       32.84       33.05      1.50 o 
   9  -3   3       10.73       12.39      1.19 o 
  10  -3   3        8.34        7.54      2.26 o 
  11  -3   3       26.23       23.25      2.89 o 
 -12  -2   3       31.30       33.25      2.74 o 
 -11  -2   3        0.13       -1.00      1.06 o 
 -10  -2   3       43.04       44.97      2.37 o 
  -9  -2   3       10.55        8.04      1.12 o 
  -8  -2   3      593.50      552.37      6.48 o 
  -7  -2   3      185.89      193.39      3.34 o 
  -6  -2   3      155.56      139.21      2.29 o 
  -5  -2   3      448.09      429.08      3.92 o 
  -4  -2   3      263.13      249.14      3.05 o 
  -3  -2   3     1750.70     1934.30     14.65 o 
  -2  -2   3      889.85      834.38      6.09 o 
  -1  -2   3      588.70      570.48      4.04 o 
   0  -2   3      690.99      626.59      5.93 o 
   1  -2   3      672.85      688.15      4.40 o 
   2  -2   3      522.66      610.43      4.93 o 
   3  -2   3        5.67        6.86      0.91 o 
   4  -2   3      124.49      146.86      1.82 o 
   5  -2   3      352.90      344.85      2.89 o 
   6  -2   3      272.61      255.90      3.69 o 
   7  -2   3      177.15      173.44      3.30 o 
   8  -2   3       19.72       20.09      1.26 o 
   9  -2   3        1.56        1.85      0.84 o 
  10  -2   3       39.51       42.37      2.01 o 
  11  -2   3       64.98       67.65      2.67 o 
  12  -2   3        5.09        6.92      1.78 o 
 -12  -1   3       13.35       14.06      2.09 o 
 -11  -1   3        3.02        1.54      1.70 o 
 -10  -1   3        5.14        6.20      1.33 o 
  -9  -1   3       88.39       86.60      3.16 o 
  -8  -1   3      369.77      341.34      5.44 o 
  -7  -1   3      140.84      142.59      2.96 o 
  -6  -1   3       49.02       47.24      1.42 o 
  -5  -1   3       95.09      106.04      1.74 o 
  -4  -1   3       52.62       62.20      1.29 o 
  -3  -1   3      457.96      504.15      5.37 o 
  -2  -1   3      526.13      544.48      4.32 o 
  -1  -1   3       97.68      112.52      1.35 o 
   0  -1   3      987.80      971.60      5.78 o 
   1  -1   3      288.60      250.29      1.59 o 
   2  -1   3     1070.30     1114.83      7.77 o 
   3  -1   3      205.58      201.69      2.97 o 
   4  -1   3      112.29      116.61      3.34 o 
   5  -1   3       49.08       50.23      1.51 o 
   6  -1   3       37.69       45.20      1.05 o 
   7  -1   3       48.02       50.75      1.44 o 
   8  -1   3       53.35       54.78      1.26 o 
   9  -1   3       44.95       47.17      1.78 o 
  10  -1   3        5.99        8.29      1.15 o 
  11  -1   3       87.69       86.99      2.93 o 
  12  -1   3        5.04        4.12      1.74 o 
 -12   0   3        4.38        7.80      2.41 o 
 -11   0   3        1.51       -1.20      1.20 o 
 -10   0   3        0.35        0.19      1.20 o 
  -9   0   3        4.67        3.36      1.27 o 
  -8   0   3       61.66       64.41      2.02 o 
  -7   0   3       14.66       16.60      1.07 o 
  -6   0   3       58.76       62.47      1.64 o 
  -5   0   3      150.79      138.33      1.99 o 
  -4   0   3      145.87      136.84      1.87 o 
  -3   0   3     1126.48     1191.79      7.80 o 
  -2   0   3     1601.75     1601.14     10.91 o 
  -1   0   3      781.31      794.71      5.66 o 
   0   0   3      667.14      679.72      4.33 o 
   1   0   3     4231.77     4036.18     24.74 o 
   2   0   3      152.82      167.91      1.49 o 
   3   0   3      639.05      608.65      7.05 o 
   4   0   3      129.91      139.72      2.08 o 
   5   0   3       20.08       28.93      1.05 o 
   6   0   3      171.05      188.66      2.23 o 
   7   0   3        7.10       10.54      0.87 o 
   8   0   3       34.46       34.07      1.13 o 
   9   0   3       24.13       24.21      1.12 o 
  10   0   3       41.61       49.75      2.08 o 
  11   0   3       33.53       28.57      1.88 o 
  12   0   3        0.51       -0.73      1.03 o 
  13   0   3        4.15        3.84      2.35 o 
 -11   1   3        3.28        2.12      1.45 o 
 -10   1   3        6.71        6.00      1.50 o 
  -9   1   3        2.02        0.35      1.19 o 
  -8   1   3       19.99       16.56      2.03 o 
  -7   1   3      144.20      136.77      2.73 o 
  -6   1   3      301.40      303.20      4.10 o 
  -5   1   3      100.56       91.99      1.76 o 
  -4   1   3       20.67       18.59      0.90 o 
  -3   1   3      230.88      247.57      2.50 o 
  -2   1   3      163.59      153.54      2.04 o 
  -1   1   3     1315.30     1371.82      8.54 o 
   0   1   3      957.32      917.11      5.40 o 
   1   1   3     5367.08     5372.20     26.29 o 
   2   1   3     2302.93     2388.57     13.56 o 
   3   1   3     2672.87     2755.45     19.01 o 
   4   1   3      296.90      319.70      2.76 o 
   5   1   3      380.34      376.95      3.69 o 
   6   1   3       38.69       37.30      1.26 o 
   7   1   3      173.64      173.16      2.22 o 
   8   1   3       50.69       49.52      1.44 o 
   9   1   3      110.81       94.01      2.67 o 
  10   1   3       84.40       78.49      2.56 o 
  11   1   3       51.56       45.02      2.34 o 
  12   1   3       10.51        7.81      1.40 o 
  13   1   3        0.13       -1.43      1.47 o 
 -11   2   3        3.77        5.23      1.81 o 
 -10   2   3       12.38       11.76      2.24 o 
  -9   2   3        1.75        2.38      1.24 o 
  -8   2   3       23.91       26.11      1.77 o 
  -7   2   3       37.71       31.23      1.42 o 
  -6   2   3      244.57      224.52      3.42 o 
  -5   2   3       26.06       26.83      1.39 o 
  -4   2   3       24.47       21.96      1.05 o 
  -3   2   3      143.24      148.22      1.83 o 
  -2   2   3        3.52        2.07      0.36 o 
  -1   2   3      274.62      308.65      2.40 o 
   0   2   3      218.07      216.74      1.74 o 
   1   2   3     1357.89     1296.51      6.31 o 
   2   2   3      945.12      931.69      5.27 o 
   3   2   3     1372.75     1336.62      7.27 o 
   4   2   3      248.81      235.15      2.18 o 
   5   2   3       84.32       80.48      1.21 o 
   6   2   3       92.03       86.32      1.37 o 
   7   2   3        8.64        7.50      0.63 o 
   8   2   3        6.62        8.75      0.76 o 
   9   2   3        1.46        1.33      0.65 o 
  10   2   3       70.85       59.58      3.12 o 
  11   2   3       18.61       19.62      2.33 o 
  12   2   3       10.08       11.89      1.59 o 
  13   2   3       13.34       11.52      2.20 o 
 -10   3   3       11.89       12.88      2.16 o 
  -9   3   3        2.25        2.37      1.54 o 
  -8   3   3        0.38        0.64      1.10 o 
  -7   3   3       43.89       37.43      1.93 o 
  -6   3   3        7.33        5.30      0.82 o 
  -5   3   3      108.63      106.86      2.07 o 
  -4   3   3       39.44       38.88      1.28 o 
  -3   3   3       39.93       39.79      1.07 o 
  -2   3   3      832.59      903.18      5.65 o 
  -1   3   3     1786.61     1817.21     10.67 o 
   0   3   3     1983.71     1968.84     11.35 o 
   1   3   3      278.50      292.01      2.29 o 
   2   3   3      795.28      790.68      4.74 o 
   3   3   3      970.92      976.11      5.93 o 
   4   3   3     4629.99     5048.52     26.98 o 
   5   3   3      231.28      265.05      2.55 o 
   6   3   3      296.80      280.63      2.96 o 
   7   3   3       42.73       38.86      1.13 o 
   8   3   3      477.62      436.95      5.05 o 
   9   3   3      259.62      231.70      3.54 o 
  10   3   3       36.87       29.55      1.47 o 
  11   3   3       47.52       54.25      2.63 o 
  12   3   3        2.02        1.45      1.15 o 
  13   3   3        1.27        1.52      1.65 o 
  14   3   3       18.50       16.84      3.86 o 
 -10   4   3        2.16        3.43      2.43 o 
  -9   4   3        8.59        9.38      3.12 o 
  -8   4   3       29.18       26.76      2.14 o 
  -7   4   3       27.76       28.58      2.08 o 
  -6   4   3      159.47      152.14      3.46 o 
  -5   4   3       15.78       15.25      1.06 o 
  -4   4   3       47.19       40.66      1.34 o 
  -3   4   3      104.71       91.75      1.65 o 
  -2   4   3      203.81      226.79      2.37 o 
  -1   4   3      514.34      598.48      4.37 o 
   0   4   3     1263.80     1217.64      7.14 o 
   1   4   3      207.70      203.76      2.02 o 
   2   4   3      276.85      264.65      2.72 o 
   3   4   3      786.56      756.17      5.30 o 
   4   4   3      982.39     1090.32      6.70 o 
   5   4   3      657.67      670.15      4.85 o 
   6   4   3      135.05      139.83      1.69 o 
   7   4   3       90.46       85.96      1.70 o 
   8   4   3      248.14      255.48      3.63 o 
   9   4   3       10.89       12.29      1.45 o 
  10   4   3       13.25       13.07      1.98 o 
  11   4   3        3.63        3.70      1.57 o 
  12   4   3        4.42        4.31      2.36 o 
  13   4   3        1.04        1.91      1.70 o 
  14   4   3       10.52        9.12      2.31 o 
  -9   5   3        1.33        1.59      1.22 o 
  -8   5   3        1.53        2.22      1.24 o 
  -7   5   3        5.91        4.20      1.31 o 
  -6   5   3       37.70       35.57      2.21 o 
  -5   5   3      113.15      113.81      3.02 o 
  -4   5   3        9.55        8.27      0.90 o 
  -3   5   3      121.42      119.55      2.90 o 
  -2   5   3      356.42      365.73      3.33 o 
  -1   5   3      246.57      233.47      2.63 o 
   0   5   3      193.23      180.30      1.84 o 
   1   5   3      405.12      420.05      3.61 o 
   2   5   3      260.89      273.26      2.55 o 
   3   5   3      319.90      311.98      2.75 o 
   4   5   3      526.95      477.60      4.03 o 
   5   5   3      152.73      139.46      1.91 o 
   6   5   3      101.72      127.43      1.66 o 
   7   5   3       46.64       49.49      1.23 o 
   8   5   3     2188.99     2133.60     16.32 o 
   9   5   3     1584.51     1560.91     22.27 o 
  10   5   3      118.96      115.20      4.66 o 
  11   5   3        5.15        2.01      1.56 o 
  12   5   3       16.72       14.17      3.27 o 
  13   5   3        6.18        7.89      3.01 o 
  14   5   3        2.11        5.55      2.18 o 
  -8   6   3        2.09        1.69      1.73 o 
  -7   6   3        5.56        4.92      1.69 o 
  -6   6   3        0.66        1.21      1.14 o 
  -5   6   3        7.53        2.76      1.02 o 
  -4   6   3        9.34       12.78      1.32 o 
  -3   6   3      281.35      288.50      4.13 o 
  -2   6   3      260.11      232.13      2.97 o 
  -1   6   3       46.30       50.53      1.21 o 
   0   6   3      384.92      426.94      4.20 o 
   1   6   3      139.09      136.54      1.84 o 
   2   6   3      478.14      518.97      4.39 o 
   3   6   3      210.30      205.73      3.40 o 
   4   6   3      280.05      271.73      4.09 o 
   5   6   3       11.73        9.19      0.64 o 
   6   6   3       73.02       76.86      1.40 o 
   7   6   3       16.66       19.23      0.91 o 
   8   6   3      322.53      331.61      4.73 o 
   9   6   3       34.27       42.70      1.63 o 
  10   6   3       16.85       19.56      1.50 o 
  11   6   3        1.62        2.46      2.66 o 
  12   6   3        8.16        4.59      2.61 o 
  13   6   3        1.82       -0.23      2.33 o 
  14   6   3        0.16        2.02      2.72 o 
  -7   7   3        0.09        1.28      1.24 o 
  -6   7   3        2.09        3.41      1.27 o 
  -5   7   3        8.15       11.27      1.60 o 
  -4   7   3       16.30       18.02      1.68 o 
  -3   7   3      101.11      103.34      2.78 o 
  -2   7   3       38.02       40.92      1.74 o 
  -1   7   3      118.23      119.94      3.27 o 
   0   7   3       25.94       23.32      1.13 o 
   1   7   3        6.57       13.82      0.82 o 
   2   7   3       17.59       23.91      0.96 o 
   3   7   3       21.64       20.80      0.97 o 
   4   7   3       71.57       64.98      1.55 o 
   5   7   3       11.12       12.28      0.86 o 
   6   7   3       25.70       25.81      1.10 o 
   7   7   3       16.00       14.66      0.98 o 
   8   7   3      324.30      324.56      4.48 o 
   9   7   3      134.33      132.78      2.50 o 
  10   7   3       12.26       13.36      1.64 o 
  11   7   3        1.88        1.00      1.01 o 
  12   7   3        8.31        6.75      2.86 o 
  13   7   3        2.08        5.43      2.73 o 
  14   7   3        9.27        6.33      3.23 o 
  -7   8   3        8.86       12.11      2.09 o 
  -6   8   3        0.25       -0.37      1.12 o 
  -5   8   3        6.86       11.97      1.73 o 
  -4   8   3        0.52       -0.49      0.99 o 
  -3   8   3       83.79       85.48      2.79 o 
  -2   8   3       32.32       34.29      1.56 o 
  -1   8   3       41.56       38.39      1.48 o 
   0   8   3      137.23      137.04      2.72 o 
   1   8   3       11.91       12.51      0.98 o 
   2   8   3      150.39      143.05      2.40 o 
   3   8   3      155.31      155.44      2.50 o 
   4   8   3       18.54       22.32      1.26 o 
   5   8   3      222.00      202.65      3.18 o 
   6   8   3        7.33        6.63      0.85 o 
   7   8   3        2.94        2.36      0.92 o 
   8   8   3      237.64      235.49      3.92 o 
   9   8   3       16.72       16.93      2.21 o 
  10   8   3       33.94       36.21      1.72 o 
  11   8   3       14.23       12.15      1.73 o 
  12   8   3        8.57        4.79      2.73 o 
  13   8   3        2.11        7.66      3.07 o 
  14   8   3        4.43        7.87      3.41 o 
  -6   9   3        2.77        2.18      1.57 o 
  -5   9   3        0.26       -0.66      1.20 o 
  -4   9   3        2.73        2.70      1.71 o 
  -3   9   3       73.35       85.22      3.38 o 
  -2   9   3        3.91        4.08      1.15 o 
  -1   9   3        3.55        3.73      0.89 o 
   0   9   3        4.84        4.67      0.84 o 
   1   9   3        5.50        5.20      0.88 o 
   2   9   3       45.94       44.67      1.63 o 
   3   9   3       25.62       30.48      1.42 o 
   4   9   3        8.34        7.78      0.94 o 
   5   9   3      111.47       96.96      2.90 o 
   6   9   3       28.11       25.24      1.56 o 
   7   9   3      325.84      312.93      5.35 o 
   8   9   3      134.35      132.31      3.42 o 
   9   9   3       34.88       33.28      1.98 o 
  10   9   3        1.55        1.15      1.12 o 
  11   9   3       18.75       21.14      1.87 o 
  12   9   3       15.37       15.61      2.71 o 
  13   9   3       16.75       14.51      3.78 o 
  14   9   3       36.64       34.70      5.33 o 
  -5  10   3        1.73        1.40      1.59 o 
  -4  10   3        9.51        5.20      1.56 o 
  -3  10   3       17.67       20.86      2.21 o 
  -2  10   3       13.36       12.45      1.61 o 
  -1  10   3        3.77        3.67      1.13 o 
   0  10   3        4.85        4.47      0.96 o 
   1  10   3       19.99       21.08      1.34 o 
   2  10   3      458.74      432.88     10.06 o 
   3  10   3       54.55       58.78      2.13 o 
   4  10   3      169.60      171.81      3.51 o 
   5  10   3       22.44       18.31      1.31 o 
   6  10   3       92.98       91.70      2.68 o 
   7  10   3       18.66       16.45      1.62 o 
   8  10   3       74.46       81.76      2.86 o 
   9  10   3       26.93       26.96      2.12 o 
  10  10   3       10.34        9.80      1.69 o 
  11  10   3        2.11        3.89      1.34 o 
  12  10   3       36.76       44.82      4.32 o 
  13  10   3       30.32       31.81      4.75 o 
  -3  11   3        9.47       10.00      1.88 o 
  -2  11   3       31.80       37.16      2.72 o 
  -1  11   3        3.28        1.68      1.15 o 
   0  11   3        2.07        2.01      1.14 o 
   1  11   3        6.40        6.38      1.10 o 
   2  11   3       12.28       16.28      1.44 o 
   3  11   3       10.95       10.59      1.29 o 
   4  11   3       13.12       10.71      1.32 o 
   5  11   3        4.35        3.62      1.03 o 
   6  11   3        0.41        0.70      0.91 o 
   7  11   3      213.74      216.48      4.75 o 
   8  11   3       15.10       17.81      1.95 o 
   9  11   3        6.57        5.10      1.49 o 
  10  11   3       10.81       12.25      1.86 o 
  11  11   3        6.08        4.57      1.96 o 
  12  11   3        0.66        0.69      1.34 o 
  13  11   3       71.88       75.56      9.40 o 
  -2  12   3        0.52        0.90      1.76 o 
  -1  12   3        0.62        0.40      1.46 o 
   0  12   3        6.76        8.24      2.25 o 
   1  12   3        2.61        4.08      1.58 o 
   2  12   3       33.91       32.23      1.97 o 
   3  12   3        3.39        3.54      1.17 o 
   4  12   3        7.05        6.44      1.48 o 
   5  12   3       22.08       24.41      1.77 o 
   6  12   3       28.84       24.24      2.21 o 
   7  12   3        4.49        5.11      1.69 o 
   8  12   3       21.55       20.22      4.25 o 
   9  12   3       17.29       18.39      2.14 o 
  10  12   3       10.41       10.02      1.87 o 
  11  12   3        6.84        8.29      1.83 o 
  12  12   3        5.44        4.84      1.74 o 
   0  13   3        0.07       -0.86      1.29 o 
   1  13   3        1.51        1.32      1.33 o 
   2  13   3        3.12        4.91      1.45 o 
   3  13   3       15.85       21.66      6.30 o 
   4  13   3        4.12        3.65      1.28 o 
   5  13   3       12.54       10.40      1.63 o 
   6  13   3        6.07        4.04      1.65 o 
   7  13   3       30.43       27.80      2.97 o 
   8  13   3        2.69        4.05      1.76 o 
   9  13   3        8.94        6.10      2.00 o 
  10  13   3        3.81        3.40      1.98 o 
  11  13   3        1.02       -0.79      2.57 o 
   2  14   3        5.03        5.79      1.67 o 
   3  14   3        0.63       -1.35      2.07 o 
   4  14   3        0.88        1.47      1.31 o 
   5  14   3        2.55        1.98      1.39 o 
   6  14   3        2.46        1.97      1.88 o 
   7  14   3        5.47        8.78      2.28 o 
   8  14   3        8.80        6.55      2.23 o 
   9  14   3        1.21        1.97      2.44 o 
  10  14   3        4.43        0.52      2.59 o 
  -5 -13   4        1.72        0.37      2.89 o 
  -4 -13   4        2.80        2.62      2.22 o 
  -8 -12   4        5.15        4.86      2.03 o 
  -7 -12   4       11.65       12.73      1.85 o 
  -6 -12   4       29.38       30.91      4.27 o 
  -5 -12   4       13.74       13.22      1.82 o 
  -4 -12   4        0.25        0.81      1.25 o 
  -3 -12   4        1.72        2.34      1.65 o 
  -2 -12   4        1.82        2.44      1.43 o 
  -1 -12   4        0.73        1.42      1.44 o 
   0 -12   4       16.02       13.59      1.33 o 
  -9 -11   4        2.34       -0.03      2.02 o 
  -8 -11   4        5.20        5.74      1.75 o 
  -7 -11   4       16.17       19.96      2.05 o 
  -6 -11   4       26.75       26.73      2.12 o 
  -5 -11   4        3.96        2.80      1.40 o 
  -4 -11   4        0.72        0.75      1.38 o 
  -3 -11   4       29.32       30.82      2.39 o 
  -2 -11   4       12.06       13.51      1.81 o 
  -1 -11   4       52.92       51.41      2.71 o 
   0 -11   4       10.43        9.98      1.22 o 
   1 -11   4        0.83        0.77      2.11 o 
   2 -11   4        4.92        3.51      2.32 o 
   3 -11   4        8.64       12.81      3.72 o 
 -10 -10   4       22.05       21.28      3.04 o 
  -9 -10   4       14.86       15.90      4.13 o 
  -8 -10   4        5.38        4.54      1.57 o 
  -7 -10   4        0.70       -0.08      1.12 o 
  -6 -10   4       26.60       28.61      2.34 o 
  -5 -10   4       22.37       22.00      1.61 o 
  -4 -10   4        7.64        4.33      1.70 o 
  -3 -10   4       43.61       51.59      2.79 o 
  -2 -10   4       27.14       23.41      1.97 o 
  -1 -10   4       33.37       32.63      2.13 o 
   0 -10   4       50.75       48.63      2.45 o 
   1 -10   4        1.55        0.96      0.60 o 
   2 -10   4        2.04        4.22      1.68 o 
   3 -10   4        2.37        0.52      2.32 o 
   4 -10   4       20.49       21.66      7.35 o 
 -11  -9   4        2.52        2.41      2.02 o 
 -10  -9   4       14.29       13.79      2.96 o 
  -9  -9   4       22.58       24.77      2.93 o 
  -8  -9   4        3.55        2.87      1.40 o 
  -7  -9   4        2.99        2.91      1.25 o 
  -6  -9   4       35.86       33.44      2.14 o 
  -5  -9   4       16.37       16.30      1.30 o 
  -4  -9   4       37.48       40.66      1.83 o 
  -3  -9   4       14.34       10.89      1.41 o 
  -2  -9   4       67.26       61.90      2.39 o 
  -1  -9   4      100.72       94.89      3.61 o 
   0  -9   4        4.44        3.74      0.84 o 
   1  -9   4       43.49       45.02      1.24 o 
   2  -9   4       10.27       12.29      2.11 o 
   3  -9   4        0.05        0.74      1.03 o 
   4  -9   4       16.74       18.09      1.81 o 
   5  -9   4        3.11        3.60      1.36 o 
   6  -9   4        0.35        0.99      2.91 o 
 -11  -8   4       40.10       47.35      3.79 o 
 -10  -8   4        0.19        2.40      1.66 o 
  -9  -8   4        7.52        5.96      1.96 o 
  -8  -8   4        6.01        6.01      1.75 o 
  -7  -8   4        5.97        4.75      1.30 o 
  -6  -8   4       64.52       57.27      2.51 o 
  -5  -8   4        6.23        9.20      1.18 o 
  -4  -8   4       12.54       11.75      1.18 o 
  -3  -8   4        1.33       -0.01      0.71 o 
  -2  -8   4      116.60      123.49      4.23 o 
  -1  -8   4        6.82        5.93      1.11 o 
   0  -8   4       71.51       63.73      1.62 o 
   1  -8   4        7.23        4.68      0.59 o 
   2  -8   4       14.06       14.14      1.49 o 
   3  -8   4        3.51        2.02      1.41 o 
   4  -8   4        3.13        2.31      1.06 o 
   5  -8   4        0.59       -0.27      0.97 o 
   6  -8   4        0.60        2.17      1.15 o 
   7  -8   4        2.09        1.37      1.51 o 
 -12  -7   4       49.22       46.45      3.23 o 
 -11  -7   4       10.01       10.15      2.00 o 
 -10  -7   4       18.06       17.87      2.19 o 
  -9  -7   4        1.27        1.15      1.28 o 
  -8  -7   4        2.50        1.70      1.46 o 
  -7  -7   4        7.41        9.46      1.39 o 
  -6  -7   4       34.89       39.28      2.07 o 
  -5  -7   4      102.95      107.71      2.70 o 
  -4  -7   4       84.93       71.92      2.09 o 
  -3  -7   4       89.98       93.61      2.29 o 
  -2  -7   4       86.41       93.83      1.70 o 
  -1  -7   4       81.74       80.15      1.80 o 
   0  -7   4       37.64       40.09      1.22 o 
   1  -7   4       68.58       61.50      1.45 o 
   2  -7   4       21.42       17.75      1.99 o 
   3  -7   4        3.65        2.99      0.95 o 
   4  -7   4       10.26       13.53      1.29 o 
   5  -7   4        8.34        6.89      1.10 o 
   6  -7   4       15.61       16.98      1.47 o 
   7  -7   4        7.96        8.24      1.31 o 
   8  -7   4        2.83        2.18      1.83 o 
 -12  -6   4        8.48       11.28      2.00 o 
 -11  -6   4        3.87        4.00      1.43 o 
 -10  -6   4       18.19       23.03      2.03 o 
  -9  -6   4       12.84       12.20      1.58 o 
  -8  -6   4       20.27       12.93      1.96 o 
  -7  -6   4       11.20        8.29      1.07 o 
  -6  -6   4       32.68       30.08      1.65 o 
  -5  -6   4       30.11       28.52      1.42 o 
  -4  -6   4      172.48      181.35      3.21 o 
  -3  -6   4      388.98      362.34      4.56 o 
  -2  -6   4      376.75      389.60      3.86 o 
  -1  -6   4      139.53      137.82      1.76 o 
   0  -6   4        7.48        8.38      0.65 o 
   1  -6   4       34.94       38.12      1.06 o 
   2  -6   4      104.50      118.50      3.61 o 
   3  -6   4       45.67       40.07      3.27 o 
   4  -6   4        7.83        7.37      1.11 o 
   5  -6   4       15.11       10.54      1.07 o 
   6  -6   4        4.82        5.37      0.94 o 
   7  -6   4        5.61        3.41      0.97 o 
   8  -6   4       14.54       16.07      2.41 o 
   9  -6   4        5.80        4.72      1.57 o 
 -12  -5   4        4.67        5.30      1.99 o 
 -11  -5   4       18.51       21.00      2.05 o 
 -10  -5   4       14.32       20.04      1.90 o 
  -9  -5   4       13.11        9.41      1.49 o 
  -8  -5   4       33.18       33.60      2.02 o 
  -7  -5   4       35.70       32.48      1.84 o 
  -6  -5   4      197.49      196.45      3.49 o 
  -5  -5   4       24.54       21.39      2.15 o 
  -4  -5   4       96.99       93.30      2.07 o 
  -3  -5   4      449.47      425.14      4.16 o 
  -2  -5   4      103.66      101.88      1.62 o 
  -1  -5   4      180.25      172.40      2.27 o 
   0  -5   4      153.28      175.81      2.23 o 
   1  -5   4       26.19       25.47      0.78 o 
   2  -5   4       46.37       70.74      2.06 o 
   3  -5   4      117.12      141.24      2.88 o 
   4  -5   4      114.13      113.95      3.13 o 
   5  -5   4       11.23       15.23      2.38 o 
   6  -5   4       49.33       54.76      2.50 o 
   7  -5   4       35.90       31.97      2.38 o 
   8  -5   4        4.08        3.56      0.93 o 
   9  -5   4        0.50        0.98      1.23 o 
  10  -5   4        1.17       -0.49      1.28 o 
 -12  -4   4       42.42       47.59      2.90 o 
 -11  -4   4        3.82        3.73      1.35 o 
 -10  -4   4       32.00       33.81      2.72 o 
  -9  -4   4       11.53       12.61      2.75 o 
  -8  -4   4       10.72       13.44      1.50 o 
  -7  -4   4       49.74       46.54      1.77 o 
  -6  -4   4      119.18      113.38      2.47 o 
  -5  -4   4      117.18      107.87      2.29 o 
  -4  -4   4      229.31      229.11      2.86 o 
  -3  -4   4      553.18      552.83      4.80 o 
  -2  -4   4       48.80       41.37      1.03 o 
  -1  -4   4       32.74       29.50      0.85 o 
   0  -4   4      367.22      380.38      3.26 o 
   1  -4   4       25.23       29.32      0.65 o 
   2  -4   4      514.53      607.45      6.89 o 
   3  -4   4       15.80       22.30      1.12 o 
   4  -4   4       50.68       54.87      1.56 o 
   5  -4   4       70.79       75.66      2.07 o 
   6  -4   4      106.20      121.34      5.87 o 
   7  -4   4       19.25       16.55      1.38 o 
   8  -4   4        3.37        3.19      0.78 o 
   9  -4   4        0.26        0.46      0.76 o 
  10  -4   4        5.91        5.55      1.43 o 
 -12  -3   4       42.95       51.77      2.99 o 
 -11  -3   4        2.49        1.41      1.24 o 
 -10  -3   4       19.67       21.44      1.66 o 
  -9  -3   4       10.06       10.78      1.31 o 
  -8  -3   4       28.98       26.53      1.83 o 
  -7  -3   4       79.52       84.40      2.70 o 
  -6  -3   4      227.21      224.75      3.44 o 
  -5  -3   4        9.73       10.78      0.96 o 
  -4  -3   4      145.99      144.64      2.45 o 
  -3  -3   4      767.82      853.39      6.82 o 
  -2  -3   4      438.31      451.84      3.76 o 
  -1  -3   4      251.93      234.55      2.45 o 
   0  -3   4      274.41      269.75      2.24 o 
   1  -3   4      113.85      118.76      1.21 o 
   2  -3   4     1404.17     1478.50     13.80 o 
   3  -3   4       28.10       32.14      0.88 o 
   4  -3   4       14.71       17.11      1.13 o 
   5  -3   4      115.99      102.09      1.94 o 
   6  -3   4      152.81      141.73      2.84 o 
   7  -3   4       96.75      100.22      2.63 o 
   8  -3   4        7.58        6.61      1.33 o 
   9  -3   4        8.39        9.23      1.18 o 
  10  -3   4        8.18        9.20      1.17 o 
  11  -3   4        5.68        6.39      1.56 o 
 -12  -2   4        4.57        6.92      1.70 o 
 -11  -2   4        4.12        4.62      1.42 o 
 -10  -2   4       13.29       16.32      1.51 o 
  -9  -2   4        2.11        0.83      0.88 o 
  -8  -2   4        7.17        9.37      1.19 o 
  -7  -2   4       91.72       78.75      2.56 o 
  -6  -2   4       55.41       53.11      1.58 o 
  -5  -2   4      193.63      201.23      2.81 o 
  -4  -2   4       18.09       17.85      0.91 o 
  -3  -2   4      414.06      408.33      4.23 o 
  -2  -2   4       10.70        9.96      0.58 o 
  -1  -2   4       30.65       23.77      0.69 o 
   0  -2   4      236.18      235.21      1.89 o 
   1  -2   4      102.02       86.97      1.05 o 
   2  -2   4      491.15      548.34      4.32 o 
   3  -2   4       56.86       66.58      3.03 o 
   4  -2   4      111.67      127.52      2.23 o 
   5  -2   4      373.80      392.13      4.42 o 
   6  -2   4      126.09      132.46      2.35 o 
   7  -2   4       49.48       43.25      2.17 o 
   8  -2   4       34.81       36.47      1.71 o 
   9  -2   4        2.68        1.77      0.67 o 
  10  -2   4       15.42       12.47      1.19 o 
  11  -2   4       20.89       22.77      1.61 o 
  12  -2   4        7.25        8.97      1.77 o 
 -11  -1   4        3.68        2.99      1.37 o 
 -10  -1   4       11.79       11.72      1.63 o 
  -9  -1   4        1.79        1.85      1.23 o 
  -8  -1   4        2.92        1.96      0.90 o 
  -7  -1   4       65.14       64.21      2.10 o 
  -6  -1   4      242.07      231.96      3.18 o 
  -5  -1   4       33.30       35.39      1.51 o 
  -4  -1   4      315.48      346.37      4.86 o 
  -3  -1   4      661.12      728.74      5.47 o 
  -2  -1   4      875.41      961.19      7.93 o 
  -1  -1   4      321.71      322.44      2.75 o 
   0  -1   4      591.98      591.90      3.98 o 
   1  -1   4      156.90      137.12      1.29 o 
   2  -1   4      802.59      865.35      6.06 o 
   3  -1   4      176.87      163.08      2.38 o 
   4  -1   4      192.09      173.73      3.93 o 
   5  -1   4      143.87      138.17      3.12 o 
   6  -1   4       27.04       23.11      0.82 o 
   7  -1   4       35.02       37.45      2.06 o 
   8  -1   4       43.14       45.85      1.61 o 
   9  -1   4       18.32       17.34      0.83 o 
  10  -1   4       37.76       40.49      2.42 o 
  11  -1   4        4.85        6.66      1.81 o 
  12  -1   4       15.06       13.19      2.49 o 
 -11   0   4        6.01        5.90      1.76 o 
 -10   0   4        0.96        0.73      1.12 o 
  -9   0   4        7.59        6.78      1.35 o 
  -8   0   4       13.78       14.49      1.12 o 
  -7   0   4       76.80       69.75      2.46 o 
  -6   0   4      155.69      164.15      3.16 o 
  -5   0   4       32.45       28.78      1.15 o 
  -4   0   4       89.58       92.30      1.75 o 
  -3   0   4       80.25       84.52      1.48 o 
  -2   0   4     1111.60     1110.89      7.40 o 
  -1   0   4      243.73      235.95      2.42 o 
   0   0   4      771.83      749.48      4.98 o 
   1   0   4       55.74       64.08      0.75 o 
   2   0   4      624.47      579.12      3.34 o 
   3   0   4      777.89      764.84      5.75 o 
   4   0   4      557.82      593.10      5.63 o 
   5   0   4       17.91       23.19      0.90 o 
   6   0   4       77.27       73.66      1.74 o 
   7   0   4        0.90        0.55      0.59 o 
   8   0   4       36.97       30.47      1.38 o 
   9   0   4       73.15       61.90      1.38 o 
  10   0   4       74.50       73.12      3.12 o 
  11   0   4       43.53       40.98      1.99 o 
  12   0   4        1.00        2.09      1.09 o 
  13   0   4        9.33        8.17      1.90 o 
 -11   1   4        4.10        2.58      1.82 o 
 -10   1   4        1.89        0.61      2.47 o 
  -9   1   4        8.19       11.45      1.53 o 
  -8   1   4       25.72       28.26      1.57 o 
  -7   1   4       15.46       13.10      1.20 o 
  -6   1   4      195.17      193.88      3.33 o 
  -5   1   4      122.28      129.72      2.22 o 
  -4   1   4       28.50       22.72      0.93 o 
  -3   1   4       45.83       39.52      1.19 o 
  -2   1   4      462.19      506.28      4.08 o 
  -1   1   4     4072.73     4024.24     22.19 o 
   0   1   4      961.35      946.77      5.58 o 
   1   1   4      270.85      237.32      1.81 o 
   2   1   4      187.27      178.92      1.53 o 
   3   1   4       78.46       72.48      1.11 o 
   4   1   4     1689.18     1679.06     13.16 o 
   5   1   4      525.26      580.40      4.42 o 
   6   1   4      145.59      161.70      2.02 o 
   7   1   4        6.50        6.38      0.81 o 
   8   1   4        1.37        0.95      0.51 o 
   9   1   4       11.53       13.55      0.88 o 
  10   1   4        8.82        5.68      0.78 o 
  11   1   4        6.42        5.93      0.93 o 
  12   1   4        4.03        4.24      1.24 o 
  13   1   4       14.23       18.32      2.25 o 
 -10   2   4        1.01        2.82      1.88 o 
  -9   2   4        0.27       -0.06      1.06 o 
  -8   2   4       20.33       21.87      1.80 o 
  -7   2   4      164.03      159.43      3.15 o 
  -6   2   4        6.33        7.77      1.01 o 
  -5   2   4      492.21      506.49      7.70 o 
  -4   2   4       21.74       25.25      0.92 o 
  -3   2   4      627.61      628.20      5.01 o 
  -2   2   4      152.09      149.91      1.81 o 
  -1   2   4     2521.46     2545.67     13.80 o 
   0   2   4     2334.15     2393.78     14.88 o 
   1   2   4      388.40      361.36      2.33 o 
   2   2   4      506.18      485.33      3.17 o 
   3   2   4      722.84      725.52      4.39 o 
   4   2   4     4732.41     4939.88     27.13 o 
   5   2   4     1254.41     1342.05     10.19 o 
   6   2   4      114.20      117.82      1.59 o 
   7   2   4      219.16      203.41      2.51 o 
   8   2   4       48.93       49.69      1.42 o 
   9   2   4      209.46      182.66      3.44 o 
  10   2   4      423.49      398.04      5.55 o 
  11   2   4       20.18       18.80      1.31 o 
  12   2   4       22.91       25.74      1.91 o 
  13   2   4        6.89        6.07      1.45 o 
 -10   3   4        6.15        5.76      2.18 o 
  -9   3   4        1.30        1.35      1.32 o 
  -8   3   4        0.74        0.73      1.05 o 
  -7   3   4       21.30       21.57      1.73 o 
  -6   3   4       71.61       68.31      2.25 o 
  -5   3   4      139.52      140.84      2.79 o 
  -4   3   4       22.58       24.76      1.25 o 
  -3   3   4       77.46       76.15      1.64 o 
  -2   3   4       15.49       16.65      0.67 o 
  -1   3   4     2602.34     2646.77     13.62 o 
   0   3   4     1337.23     1417.12      7.46 o 
   1   3   4      400.11      385.21      2.50 o 
   2   3   4       78.64       77.63      1.06 o 
   3   3   4       72.84       69.58      1.01 o 
   4   3   4     1244.31     1375.77      7.56 o 
   5   3   4      712.33      814.24      5.94 o 
   6   3   4       43.29       39.19      0.99 o 
   7   3   4       43.00       42.08      1.48 o 
   8   3   4        6.50        5.70      0.70 o 
   9   3   4       24.11       26.41      1.22 o 
  10   3   4       50.82       44.83      1.68 o 
  11   3   4        1.46        2.31      0.84 o 
  12   3   4       13.59       11.97      1.54 o 
  13   3   4        3.61        1.55      2.66 o 
  14   3   4        4.90        3.24      1.84 o 
  -9   4   4        1.77        2.12      1.46 o 
  -8   4   4        3.31        4.08      1.45 o 
  -7   4   4       58.30       58.59      3.10 o 
  -6   4   4       41.57       40.00      1.67 o 
  -5   4   4      149.22      150.83      2.94 o 
  -4   4   4       22.38       20.65      1.23 o 
  -3   4   4       21.57       21.12      0.95 o 
  -2   4   4      124.70      116.12      2.20 o 
  -1   4   4       55.82       67.55      1.29 o 
   0   4   4      419.18      462.98      3.65 o 
   1   4   4       57.48       56.77      0.98 o 
   2   4   4      146.33      153.11      1.79 o 
   3   4   4       25.18       25.14      0.72 o 
   4   4   4     1654.92     1792.03     10.97 o 
   5   4   4      210.04      272.00      2.39 o 
   6   4   4       14.25       13.90      0.68 o 
   7   4   4       40.27       45.60      1.25 o 
   8   4   4        0.96        1.53      0.71 o 
   9   4   4      534.19      539.20      7.00 o 
  10   4   4      530.54      494.24      6.87 o 
  11   4   4      126.15      111.74      4.60 o 
  12   4   4       46.93       45.81      3.81 o 
  13   4   4        0.68       -1.47      1.79 o 
  14   4   4       12.69       17.93      2.60 o 
  -9   5   4        5.10        4.27      1.88 o 
  -8   5   4        1.13       -0.20      1.75 o 
  -7   5   4        9.97        9.57      1.71 o 
  -6   5   4       13.20       12.07      1.46 o 
  -5   5   4       19.07       15.77      1.51 o 
  -4   5   4       34.43       25.91      1.47 o 
  -3   5   4       39.01       33.25      1.36 o 
  -2   5   4      535.15      539.82      4.86 o 
  -1   5   4       82.67       64.86      2.11 o 
   0   5   4      196.54      224.26      2.52 o 
   1   5   4      139.12      131.84      1.57 o 
   2   5   4       21.89       20.12      0.84 o 
   3   5   4       32.86       27.53      0.83 o 
   4   5   4      197.60      192.52      2.24 o 
   5   5   4      582.54      651.08      4.91 o 
   6   5   4       16.88       17.05      0.73 o 
   7   5   4      134.83      142.59      2.41 o 
   8   5   4      120.76      112.50      2.12 o 
   9   5   4       71.12       63.05      1.85 o 
  10   5   4       53.71       48.08      3.12 o 
  11   5   4        6.27        6.83      1.88 o 
  12   5   4        2.82        4.89      2.35 o 
  13   5   4        1.73        1.02      2.18 o 
  14   5   4        0.12       -1.34      1.66 o 
  -8   6   4        0.70        3.90      1.51 o 
  -7   6   4        8.97       13.04      2.05 o 
  -6   6   4       11.43       10.95      1.73 o 
  -5   6   4        0.09       -0.68      0.88 o 
  -4   6   4       18.05       15.17      1.20 o 
  -3   6   4       29.42       22.22      1.52 o 
  -2   6   4      462.84      453.44      5.04 o 
  -1   6   4       84.65       83.95      2.46 o 
   0   6   4      273.24      305.61      5.08 o 
   1   6   4       40.75       47.23      1.00 o 
   2   6   4       56.98       51.62      1.58 o 
   3   6   4      186.24      204.32      2.47 o 
   4   6   4      311.51      294.97      3.05 o 
   5   6   4      302.93      308.70      3.51 o 
   6   6   4       74.70       74.30      1.55 o 
   7   6   4       29.62       32.07      1.10 o 
   8   6   4       16.48       20.40      1.22 o 
   9   6   4      143.97      140.88      3.22 o 
  10   6   4       38.04       49.44      3.65 o 
  11   6   4      175.74      172.75     15.87 o 
  12   6   4       20.98       24.73      3.78 o 
  13   6   4        9.95        3.66      2.59 o 
  14   6   4        6.02        2.04      2.79 o 
  -7   7   4       21.66       28.45      2.43 o 
  -6   7   4        0.99        0.36      1.27 o 
  -5   7   4       12.70       14.37      1.60 o 
  -4   7   4       26.57       28.31      1.88 o 
  -3   7   4        2.56        1.04      0.71 o 
  -2   7   4      420.06      414.22      4.93 o 
  -1   7   4       61.14       54.22      2.65 o 
   0   7   4       70.43       64.83      1.54 o 
   1   7   4       14.52       14.70      0.87 o 
   2   7   4       50.12       54.54      1.39 o 
   3   7   4       26.98       24.88      1.07 o 
   4   7   4       32.79       30.11      1.07 o 
   5   7   4      108.68       98.63      1.91 o 
   6   7   4       81.49       76.23      1.68 o 
   7   7   4      230.92      226.98      3.23 o 
   8   7   4       58.65       62.80      1.90 o 
   9   7   4      206.12      195.86      3.27 o 
  10   7   4       54.07       48.80      2.28 o 
  11   7   4       16.07       13.68      3.25 o 
  12   7   4       34.48       29.64      4.20 o 
  13   7   4        1.17       -0.99      2.15 o 
  14   7   4        1.86        0.29      2.50 o 
  -6   8   4        9.78        9.33      1.84 o 
  -5   8   4        0.60        0.32      1.23 o 
  -4   8   4        3.88        3.72      1.21 o 
  -3   8   4       12.37       12.56      1.53 o 
  -2   8   4       77.30       75.45      2.12 o 
  -1   8   4       11.19       14.50      1.24 o 
   0   8   4        5.15        4.86      1.03 o 
   1   8   4       18.23       18.10      1.00 o 
   2   8   4       35.67       32.82      1.21 o 
   3   8   4       29.92       27.38      1.20 o 
   4   8   4      151.46      139.95      2.62 o 
   5   8   4       76.80       80.22      2.01 o 
   6   8   4      213.05      205.07      3.24 o 
   7   8   4       16.14       19.44      1.49 o 
   8   8   4      136.81      134.28      2.89 o 
   9   8   4      180.64      171.13      5.52 o 
  10   8   4       10.69       11.33      1.41 o 
  11   8   4       75.36       70.84      3.03 o 
  12   8   4       47.72       42.46      3.67 o 
  13   8   4       19.48       19.28      3.97 o 
  14   8   4        7.36        9.62      3.41 o 
  -5   9   4        0.96       -0.57      1.47 o 
  -4   9   4        0.14        1.03      1.29 o 
  -3   9   4        1.55        2.90      1.18 o 
  -2   9   4       22.64       23.90      1.62 o 
  -1   9   4       50.18       54.93      1.88 o 
   0   9   4       43.91       40.84      1.65 o 
   1   9   4        8.90        8.70      1.28 o 
   2   9   4      126.60      123.08      2.87 o 
   3   9   4      163.16      147.48      2.85 o 
   4   9   4       16.02       17.57      1.21 o 
   5   9   4       59.76       51.59      1.77 o 
   6   9   4       61.10       62.38      1.94 o 
   7   9   4      195.53      180.56      3.92 o 
   8   9   4       15.16       15.09      1.46 o 
   9   9   4       25.99       23.13      1.73 o 
  10   9   4       12.84       11.93      1.57 o 
  11   9   4       10.23        9.53      1.68 o 
  12   9   4       42.17       46.93      3.37 o 
  13   9   4       17.35       20.53      4.26 o 
  14   9   4       10.81       14.77      4.04 o 
  -4  10   4        0.28       -1.16      1.35 o 
  -3  10   4        4.08        2.59      1.25 o 
  -2  10   4        6.48       11.25      2.23 o 
  -1  10   4        0.27        1.49      0.90 o 
   0  10   4        2.95        4.27      1.02 o 
   1  10   4       39.58       41.14      1.74 o 
   2  10   4       36.52       39.29      1.87 o 
   3  10   4      104.38       99.14      2.84 o 
   4  10   4        7.90        9.19      1.11 o 
   5  10   4       28.03       27.23      1.51 o 
   6  10   4       34.68       34.30      1.79 o 
   7  10   4        1.92        1.04      0.97 o 
   8  10   4       89.00       81.05      4.26 o 
   9  10   4       35.75       37.72      2.39 o 
  10  10   4        2.97        2.08      1.18 o 
  11  10   4       19.43       19.03      2.93 o 
  12  10   4        5.02        1.79      1.84 o 
  13  10   4        2.64       -0.28      1.85 o 
  14  10   4       16.33       14.74      4.45 o 
  -3  11   4       13.76       14.78      2.17 o 
  -2  11   4        6.87        4.26      1.44 o 
  -1  11   4        3.01        4.79      1.38 o 
   0  11   4       10.09       12.42      1.35 o 
   1  11   4        3.61        2.34      0.98 o 
   2  11   4        8.98       11.90      1.35 o 
   3  11   4       63.99       67.17      2.40 o 
   4  11   4       52.35       55.11      2.23 o 
   5  11   4       13.41       13.54      1.41 o 
   6  11   4       59.78       58.94      2.54 o 
   7  11   4       18.56       18.70      1.75 o 
   8  11   4       23.83       23.70      2.14 o 
   9  11   4       11.21       12.18      2.15 o 
  10  11   4       16.68       19.60      2.06 o 
  11  11   4        8.43        8.43      1.69 o 
  12  11   4        2.17        3.26      2.06 o 
  13  11   4       11.55       11.77      6.42 o 
  -2  12   4        6.67        7.87      3.27 o 
  -1  12   4        0.13        1.35      1.45 o 
   0  12   4        3.08        3.10      1.36 o 
   1  12   4        2.48        4.18      1.12 o 
   2  12   4       13.55       11.73      2.02 o 
   3  12   4        8.11        8.76      1.47 o 
   4  12   4       12.57       15.95      1.55 o 
   5  12   4       15.56       11.75      1.60 o 
   6  12   4       14.61       14.06      2.22 o 
   7  12   4        6.55        3.27      3.37 o 
   8  12   4       40.65       39.03      3.79 o 
   9  12   4        7.82        8.19      2.19 o 
  10  12   4        7.54        7.79      1.74 o 
  11  12   4        5.75        7.96      1.78 o 
  12  12   4       24.64       20.98      3.10 o 
   0  13   4        1.05        2.07      1.45 o 
   1  13   4        0.43        0.77      1.34 o 
   2  13   4        4.30        4.36      1.44 o 
   3  13   4       12.32        8.55      1.57 o 
   4  13   4        1.44        3.84      1.41 o 
   5  13   4       16.90       13.36      2.90 o 
   6  13   4        8.09        8.56      2.06 o 
   7  13   4        0.08        0.62      1.57 o 
   8  13   4        1.54        1.90      1.85 o 
   9  13   4        5.01        4.51      1.84 o 
  10  13   4        2.36        0.13      1.64 o 
  11  13   4        1.85        1.77      1.56 o 
   3  14   4        1.44        1.86      1.32 o 
   4  14   4        3.61        1.08      1.31 o 
   5  14   4       23.09       24.56      2.90 o 
   6  14   4        5.01        4.03      1.94 o 
   7  14   4        3.77        6.78      3.27 o 
   8  14   4        2.03        2.39      1.79 o 
   9  14   4        4.80        4.04      2.00 o 
  10  14   4        4.37        1.97      1.89 o 
  -6 -12   5       24.51       28.93      3.09 o 
  -5 -12   5        9.01       10.22      1.80 o 
  -4 -12   5        2.97        3.50      1.56 o 
  -3 -12   5        0.74        1.88      1.39 o 
  -2 -12   5        2.22        2.67      1.61 o 
  -1 -12   5       13.06       13.35      1.46 o 
  -8 -11   5       14.20       16.23      2.32 o 
  -7 -11   5        7.17        9.55      1.72 o 
  -6 -11   5       21.47       32.31      3.00 o 
  -5 -11   5        1.54        0.78      1.23 o 
  -4 -11   5        0.63        0.61      1.15 o 
  -3 -11   5        2.35        0.90      1.25 o 
  -2 -11   5        5.38        4.79      1.45 o 
  -1 -11   5       12.60       12.01      2.26 o 
   0 -11   5        0.75        1.24      0.62 o 
   1 -11   5        0.39       -0.50      1.71 o 
   2 -11   5        8.59        7.86      3.32 o 
  -9 -10   5        0.40       -0.06      1.80 o 
  -8 -10   5        0.91        1.92      1.47 o 
  -7 -10   5        1.57        1.00      1.73 o 
  -6 -10   5       64.81       70.42      3.30 o 
  -5 -10   5        6.18        5.99      1.16 o 
  -4 -10   5        3.76        1.47      1.16 o 
  -3 -10   5        3.62        3.80      1.41 o 
  -2 -10   5       16.86       21.53      1.99 o 
  -1 -10   5       17.27       15.48      1.37 o 
   0 -10   5       16.56       18.30      1.77 o 
   1 -10   5        9.17       11.47      2.28 o 
   2 -10   5        3.54        6.70      1.91 o 
   3 -10   5        4.90        6.00      1.98 o 
   4 -10   5        2.66       -2.24      2.24 o 
 -10  -9   5       20.89       21.23      3.03 o 
  -9  -9   5        2.59        2.95      1.89 o 
  -8  -9   5       27.53       33.58      2.70 o 
  -7  -9   5       10.12        6.71      1.44 o 
  -6  -9   5       11.98       12.42      1.72 o 
  -5  -9   5       41.01       38.61      1.94 o 
  -4  -9   5        1.50        0.83      0.84 o 
  -3  -9   5       32.27       34.52      2.05 o 
  -2  -9   5       10.80        9.24      2.08 o 
  -1  -9   5       10.11        9.52      1.13 o 
   0  -9   5       13.37       13.04      0.95 o 
   1  -9   5        0.27        1.71      1.92 o 
   2  -9   5        1.09        0.82      1.10 o 
   3  -9   5        3.72        2.92      1.26 o 
   4  -9   5       14.82       14.19      1.65 o 
   5  -9   5        1.15        1.82      1.56 o 
 -11  -8   5        3.14        1.70      2.10 o 
 -10  -8   5        1.27        2.07      3.97 o 
  -9  -8   5        4.53        4.20      2.35 o 
  -8  -8   5        3.76        6.86      1.93 o 
  -7  -8   5        0.66        0.06      1.03 o 
  -6  -8   5       66.01       65.76      2.74 o 
  -5  -8   5       23.84       21.13      1.52 o 
  -4  -8   5       84.62       83.96      2.43 o 
  -3  -8   5       29.15       32.36      1.72 o 
  -2  -8   5       95.29       87.98      2.71 o 
  -1  -8   5       85.22       82.02      2.42 o 
   0  -8   5       66.32       62.14      1.55 o 
   1  -8   5       13.87       11.71      1.08 o 
   2  -8   5        5.96        6.02      1.24 o 
   3  -8   5        2.80        0.62      1.05 o 
   4  -8   5        9.79       15.41      2.68 o 
   5  -8   5        7.56       10.62      1.40 o 
   6  -8   5        3.29        3.89      1.51 o 
 -11  -7   5       32.50       37.30      3.56 o 
 -10  -7   5       21.97       13.16      2.50 o 
  -9  -7   5        2.64       -0.19      1.47 o 
  -8  -7   5        2.54        3.80      1.75 o 
  -7  -7   5        1.11        0.11      1.04 o 
  -6  -7   5       55.81       57.58      2.51 o 
  -5  -7   5       76.25       72.02      2.54 o 
  -4  -7   5      159.26      150.49      3.11 o 
  -3  -7   5      272.00      268.91      5.46 o 
  -2  -7   5      102.13       98.84      2.74 o 
  -1  -7   5       35.08       34.86      1.57 o 
   0  -7   5       47.28       45.75      1.39 o 
   1  -7   5       29.83       25.29      0.89 o 
   2  -7   5        0.65        0.24      1.16 o 
   3  -7   5        0.36        1.80      0.92 o 
   4  -7   5       16.91       19.72      1.59 o 
   5  -7   5        3.51        6.61      1.11 o 
   6  -7   5        1.06        0.26      0.90 o 
   7  -7   5        1.48        2.08      1.29 o 
   8  -7   5       13.26       14.84      1.88 o 
 -11  -6   5       17.23       25.42      3.07 o 
 -10  -6   5        5.13        5.56      2.61 o 
  -9  -6   5        9.69        9.44      2.13 o 
  -8  -6   5        1.77        0.31      2.16 o 
  -7  -6   5       25.36       20.04      1.75 o 
  -6  -6   5        4.81        5.69      1.19 o 
  -5  -6   5       58.20       56.73      2.31 o 
  -4  -6   5      130.37      125.82      3.14 o 
  -3  -6   5      272.11      267.50      3.91 o 
  -2  -6   5      173.57      182.69      2.51 o 
  -1  -6   5       24.31       29.64      1.16 o 
   0  -6   5      122.00      124.41      2.04 o 
   1  -6   5       15.96       20.36      0.76 o 
   2  -6   5      139.52      127.72      3.45 o 
   3  -6   5       25.45       23.66      1.83 o 
   4  -6   5       25.01       28.23      1.90 o 
   5  -6   5        2.56        2.61      0.81 o 
   6  -6   5        3.86        3.61      0.88 o 
   7  -6   5       46.03       57.77      2.07 o 
   8  -6   5       19.45       18.45      1.81 o 
 -11  -5   5       67.44       71.94      5.28 o 
 -10  -5   5       12.88       17.68      1.95 o 
  -9  -5   5        6.76        5.50      1.36 o 
  -8  -5   5       10.83       18.53      1.78 o 
  -7  -5   5       46.39       35.35      1.72 o 
  -6  -5   5       13.55       11.62      1.15 o 
  -5  -5   5      110.31      102.94      2.62 o 
  -4  -5   5       25.06       19.38      1.43 o 
  -3  -5   5      297.16      301.63      4.07 o 
  -2  -5   5       20.20       25.40      1.00 o 
  -1  -5   5       27.19       23.37      0.80 o 
   0  -5   5       18.19       17.14      0.81 o 
   1  -5   5       62.35       53.85      1.10 o 
   2  -5   5       46.06       43.97      2.00 o 
   3  -5   5       36.24       32.16      1.72 o 
   4  -5   5       73.76       92.87      3.73 o 
   5  -5   5        1.47        0.33      0.83 o 
   6  -5   5       93.37      111.17      4.98 o 
   7  -5   5       41.74       36.76      1.75 o 
   8  -5   5        7.21        8.55      1.00 o 
 -11  -4   5       23.75       26.15      2.27 o 
 -10  -4   5        6.24        6.63      1.52 o 
  -9  -4   5       12.01       11.50      1.61 o 
  -8  -4   5       28.99       27.06      1.96 o 
  -7  -4   5       67.92       68.55      2.17 o 
  -6  -4   5       75.97       60.30      3.36 o 
  -5  -4   5        6.35        6.28      0.93 o 
  -4  -4   5        8.06        8.96      0.93 o 
  -3  -4   5       64.49       64.68      1.53 o 
  -2  -4   5      344.85      336.64      3.50 o 
  -1  -4   5       38.16       37.92      0.97 o 
   0  -4   5      221.68      223.32      2.99 o 
   1  -4   5       91.33       88.80      1.25 o 
   2  -4   5      188.98      212.37      3.92 o 
   3  -4   5      101.97       89.54      2.36 o 
   4  -4   5      176.24      172.95      3.27 o 
   5  -4   5      106.00       88.58      2.10 o 
   6  -4   5      104.19       98.68      3.45 o 
   7  -4   5      138.99      132.30      3.12 o 
   8  -4   5       49.44       45.61      2.02 o 
   9  -4   5        9.07       10.02      0.99 o 
 -11  -3   5       24.28       26.30      2.26 o 
 -10  -3   5        8.23       10.59      1.63 o 
  -9  -3   5       10.71        8.51      1.98 o 
  -8  -3   5       11.26       10.13      1.48 o 
  -7  -3   5        3.61        3.96      1.14 o 
  -6  -3   5       85.59       83.48      2.25 o 
  -5  -3   5      445.26      449.89      5.19 o 
  -4  -3   5      235.64      230.73      3.33 o 
  -3  -3   5      252.20      250.99      2.81 o 
  -2  -3   5       92.43       84.04      1.41 o 
  -1  -3   5       52.61       55.83      1.12 o 
   0  -3   5       70.58       60.65      1.02 o 
   1  -3   5       78.33       77.20      1.07 o 
   2  -3   5       52.18       65.94      2.01 o 
   3  -3   5       13.50       13.80      0.84 o 
   4  -3   5      297.16      304.08      3.92 o 
   5  -3   5       33.02       31.43      3.23 o 
   6  -3   5      278.16      277.39      3.67 o 
   7  -3   5       40.79       35.54      2.05 o 
   8  -3   5        5.96        7.83      1.94 o 
   9  -3   5        9.43        5.50      1.98 o 
  10  -3   5        1.77        1.41      1.03 o 
 -11  -2   5       11.30       14.03      1.94 o 
 -10  -2   5        0.67        0.50      1.49 o 
  -9  -2   5        6.35        4.40      1.51 o 
  -8  -2   5        4.38        4.94      1.20 o 
  -7  -2   5       39.11       38.40      2.06 o 
  -6  -2   5       95.40       98.38      2.37 o 
  -5  -2   5      394.42      367.64      4.53 o 
  -4  -2   5       46.04       54.41      2.08 o 
  -3  -2   5      156.43      169.81      3.44 o 
  -2  -2   5       83.93       81.45      1.97 o 
  -1  -2   5      422.10      403.16      3.23 o 
   0  -2   5       56.81       59.32      0.92 o 
   1  -2   5       33.67       36.99      0.74 o 
   2  -2   5      158.14      155.62      2.14 o 
   3  -2   5      399.48      396.27      4.02 o 
   4  -2   5      173.83      191.87      2.53 o 
   5  -2   5       18.26       17.44      2.12 o 
   6  -2   5      163.02      182.39      6.06 o 
   7  -2   5      302.50      289.73      5.74 o 
   8  -2   5       19.80       19.90      2.24 o 
   9  -2   5        5.92        6.13      1.40 o 
  10  -2   5        8.85        9.90      0.94 o 
  11  -2   5        0.54        0.21      1.03 o 
  12  -2   5        5.51        3.18      2.15 o 
 -11  -1   5       11.69        9.66      1.81 o 
 -10  -1   5        4.70        5.17      1.48 o 
  -9  -1   5       11.87       14.39      1.46 o 
  -8  -1   5        8.05        7.46      1.35 o 
  -7  -1   5        1.53        0.55      0.93 o 
  -6  -1   5       69.66       62.55      1.99 o 
  -5  -1   5      388.38      387.49      4.69 o 
  -4  -1   5      331.59      316.04      3.95 o 
  -3  -1   5      398.26      393.41      4.00 o 
  -2  -1   5      248.42      220.96      2.67 o 
  -1  -1   5       34.81       40.67      0.95 o 
   0  -1   5       75.33       65.75      1.06 o 
   1  -1   5       54.85       58.18      0.87 o 
   2  -1   5      131.36      139.01      1.68 o 
   3  -1   5      205.30      191.92      2.02 o 
   4  -1   5      192.02      225.18      3.20 o 
   5  -1   5      535.88      563.96     13.37 o 
   6  -1   5      646.11      648.59     20.56 o 
   7  -1   5       52.17       55.29      3.91 o 
   8  -1   5       74.11       67.26      1.78 o 
   9  -1   5       22.73       26.32      1.46 o 
  10  -1   5        0.46        0.22      0.47 o 
  11  -1   5       19.90       22.87      1.43 o 
  12  -1   5        3.98        4.66      1.41 o 
 -11   0   5        1.54       -0.92      1.33 o 
 -10   0   5        9.55        8.93      1.68 o 
  -9   0   5        5.94        6.09      1.21 o 
  -8   0   5        3.93        5.29      1.62 o 
  -7   0   5       16.39       18.57      1.44 o 
  -6   0   5      197.47      196.11      3.58 o 
  -5   0   5     1009.42     1022.19      8.96 o 
  -4   0   5      185.52      193.16      2.75 o 
  -3   0   5      412.29      431.29      7.16 o 
  -2   0   5       89.51       85.67      1.75 o 
  -1   0   5      446.88      459.64      3.83 o 
   0   0   5      658.57      677.57      4.38 o 
   1   0   5      235.22      239.58      1.65 o 
   2   0   5      315.99      302.89      3.70 o 
   3   0   5       49.57       62.87      0.94 o 
   4   0   5       26.49       27.50      0.89 o 
   5   0   5      657.54      689.29      6.31 o 
   6   0   5       89.10      101.13      1.98 o 
   7   0   5       63.71       53.63      1.60 o 
   8   0   5        9.17        8.95      1.49 o 
   9   0   5       21.97       25.58      1.43 o 
  10   0   5        1.42        0.86      0.53 o 
  11   0   5       17.38       16.53      1.11 o 
  12   0   5       10.96       11.74      1.71 o 
  13   0   5        0.30        1.19      1.39 o 
 -10   1   5        2.99        5.05      1.50 o 
  -9   1   5        0.13        2.49      1.21 o 
  -8   1   5        0.35       -0.13      0.85 o 
  -7   1   5       33.95       35.02      1.55 o 
  -6   1   5      158.33      143.23      3.04 o 
  -5   1   5      223.45      209.37      3.03 o 
  -4   1   5      578.36      570.35      5.37 o 
  -3   1   5      211.94      207.74      2.76 o 
  -2   1   5       17.65       21.13      0.79 o 
  -1   1   5     1423.80     1405.27      9.33 o 
   0   1   5      496.39      519.60      3.63 o 
   1   1   5      103.29       86.18      1.12 o 
   2   1   5       11.68       13.96      0.42 o 
   3   1   5       43.39       48.28      0.63 o 
   4   1   5       30.50       23.37      0.66 o 
   5   1   5      757.06      809.08      6.97 o 
   6   1   5      170.25      166.84      2.03 o 
   7   1   5       19.65       24.45      1.26 o 
   8   1   5        7.25        6.64      1.00 o 
   9   1   5       78.86       66.11      3.48 o 
  10   1   5      144.38      134.17      3.03 o 
  11   1   5       95.51       88.91      2.46 o 
  12   1   5        1.78        1.29      0.85 o 
  13   1   5       11.01       10.55      1.89 o 
 -10   2   5        0.28        1.56      1.32 o 
  -9   2   5        0.37       -0.16      1.14 o 
  -8   2   5        5.75        4.48      1.08 o 
  -7   2   5       31.27       28.92      1.66 o 
  -6   2   5       70.20       70.00      2.22 o 
  -5   2   5      466.21      439.47      5.00 o 
  -4   2   5      406.14      392.83      4.28 o 
  -3   2   5        1.05        0.39      0.52 o 
  -2   2   5      352.15      383.07      3.26 o 
  -1   2   5      267.99      295.28      2.74 o 
   0   2   5      282.24      349.39      2.82 o 
   1   2   5       31.31       31.97      0.73 o 
   2   2   5      178.44      159.20      1.56 o 
   3   2   5      324.70      330.19      2.68 o 
   4   2   5      991.66     1020.95      7.25 o 
   5   2   5      460.39      589.76      5.27 o 
   6   2   5        2.82        2.47      0.49 o 
   7   2   5       43.84       34.84      1.55 o 
   8   2   5        1.46        3.70      0.56 o 
   9   2   5       78.90       81.21      2.36 o 
  10   2   5       68.31       66.01      1.88 o 
  11   2   5       60.71       67.69      2.15 o 
  12   2   5       16.99       16.07      1.38 o 
  13   2   5        0.04        1.46      1.18 o 
  -9   3   5        2.42        2.37      1.30 o 
  -8   3   5        4.00        4.20      1.30 o 
  -7   3   5       51.16       50.20      2.03 o 
  -6   3   5      228.94      205.49      4.19 o 
  -5   3   5       49.69       44.23      1.78 o 
  -4   3   5      126.14      117.98      3.28 o 
  -3   3   5      108.86       87.94      1.58 o 
  -2   3   5      332.65      325.82      2.97 o 
  -1   3   5      124.93      144.02      1.69 o 
   0   3   5       22.53       24.26      0.78 o 
   1   3   5      585.38      588.86      4.05 o 
   2   3   5      266.71      266.56      2.27 o 
   3   3   5       70.33       56.85      0.98 o 
   4   3   5      177.19      193.16      1.70 o 
   5   3   5      996.22     1160.90      7.17 o 
   6   3   5       27.30       29.12      0.81 o 
   7   3   5       43.51       30.78      1.31 o 
   8   3   5       20.64       20.36      1.41 o 
   9   3   5       10.86       12.40      1.15 o 
  10   3   5      416.78      362.47      6.62 o 
  11   3   5       68.05       64.87      2.19 o 
  12   3   5       34.77       32.05      2.40 o 
  13   3   5        1.62        0.89      1.15 o 
  14   3   5        2.12        0.91      2.39 o 
  -9   4   5        9.90       10.70      2.57 o 
  -8   4   5        1.24       -0.97      1.06 o 
  -7   4   5       16.30       17.07      1.77 o 
  -6   4   5       27.42       25.83      2.36 o 
  -5   4   5       29.84       26.92      1.55 o 
  -4   4   5       56.52       59.40      1.96 o 
  -3   4   5       11.28       11.49      0.89 o 
  -2   4   5       18.13       17.27      0.92 o 
  -1   4   5      204.95      224.67      2.47 o 
   0   4   5      230.97      253.80      2.90 o 
   1   4   5      198.18      200.81      2.08 o 
   2   4   5      936.65      954.48      6.09 o 
   3   4   5      202.58      208.87      2.02 o 
   4   4   5       42.74       41.37      0.91 o 
   5   4   5      222.71      271.96      2.37 o 
   6   4   5       52.49       45.69      1.13 o 
   7   4   5      181.82      161.59      2.56 o 
   8   4   5        8.10        7.53      1.14 o 
   9   4   5       60.09       63.05      2.12 o 
  10   4   5       23.93       17.81      1.36 o 
  11   4   5       21.22       23.67      2.25 o 
  12   4   5        3.88        0.93      1.96 o 
  13   4   5        3.03        5.51      2.44 o 
  14   4   5        4.25        1.31      1.73 o 
  -8   5   5        1.79        3.29      1.49 o 
  -7   5   5       14.02       17.24      1.84 o 
  -6   5   5       22.67       20.00      1.78 o 
  -5   5   5       17.27       16.04      1.36 o 
  -4   5   5       68.23       70.63      2.17 o 
  -3   5   5       14.89       14.23      1.11 o 
  -2   5   5      102.53       97.67      1.89 o 
  -1   5   5      348.22      340.44      3.59 o 
   0   5   5        8.89        8.58      0.82 o 
   1   5   5      315.43      326.95      2.67 o 
   2   5   5       92.95       98.87      1.85 o 
   3   5   5      154.16      150.74      1.89 o 
   4   5   5       88.14       92.92      1.43 o 
   5   5   5      126.12      125.50      1.74 o 
   6   5   5        0.20        0.46      0.41 o 
   7   5   5       40.23       38.17      1.26 o 
   8   5   5      169.70      158.10      2.79 o 
   9   5   5       19.43       15.32      1.49 o 
  10   5   5      145.11      141.54      3.59 o 
  11   5   5      133.19      125.46      4.94 o 
  12   5   5        5.36        1.08      2.04 o 
  13   5   5        5.47        6.34      2.69 o 
  14   5   5       20.50       26.11      4.09 o 
  -8   6   5        1.78        2.60      1.80 o 
  -7   6   5        5.86        5.42      1.93 o 
  -6   6   5        3.17        2.47      1.22 o 
  -5   6   5        6.00        3.30      1.01 o 
  -4   6   5       22.59       24.58      1.74 o 
  -3   6   5       20.77       16.41      1.19 o 
  -2   6   5       80.93       83.25      2.76 o 
  -1   6   5       13.50       17.88      0.97 o 
   0   6   5       33.04       36.36      1.51 o 
   1   6   5       63.04       60.64      1.24 o 
   2   6   5      114.62      118.54      2.23 o 
   3   6   5       86.25       81.22      1.77 o 
   4   6   5       85.80       83.06      1.56 o 
   5   6   5       12.03       13.15      0.73 o 
   6   6   5        0.37        0.15      0.50 o 
   7   6   5       14.88       17.26      0.87 o 
   8   6   5       29.60       28.86      1.39 o 
   9   6   5       36.41       37.34      2.46 o 
  10   6   5       52.30       51.95      2.31 o 
  11   6   5       23.29       25.52      2.66 o 
  12   6   5        5.55        1.54      2.11 o 
  13   6   5        0.69        0.00      2.02 o 
  14   6   5        2.03        6.92      3.29 o 
  -7   7   5       17.18       16.55      2.69 o 
  -6   7   5        1.66        2.65      1.25 o 
  -5   7   5        0.27        1.26      1.10 o 
  -4   7   5       29.04       30.35      2.19 o 
  -3   7   5       35.43       28.88      1.49 o 
  -2   7   5       51.29       44.68      1.88 o 
  -1   7   5       30.48       36.01      1.53 o 
   0   7   5        6.77        6.20      0.81 o 
   1   7   5        0.07        0.02      0.51 o 
   2   7   5       46.23       48.22      1.32 o 
   3   7   5      493.71      458.35      4.70 o 
   4   7   5       45.62       41.77      1.25 o 
   5   7   5      201.23      194.73      2.57 o 
   6   7   5       10.46       14.18      1.50 o 
   7   7   5      152.24      144.62      2.55 o 
   8   7   5      132.05      132.21      2.66 o 
   9   7   5      153.30      137.45      3.31 o 
  10   7   5       41.31       43.08      2.95 o 
  11   7   5        6.24        9.97      1.64 o 
  12   7   5      120.70      121.63      7.07 o 
  13   7   5       23.61       21.47      3.77 o 
  14   7   5       12.30       10.54      3.44 o 
  -6   8   5       19.30       25.59      2.57 o 
  -5   8   5        0.54       -0.15      1.17 o 
  -4   8   5        2.43        0.51      1.06 o 
  -3   8   5        6.63        5.66      1.44 o 
  -2   8   5       15.38       15.05      1.23 o 
  -1   8   5        9.45        6.23      0.97 o 
   0   8   5       24.30       25.57      1.39 o 
   1   8   5       12.69       12.47      1.01 o 
   2   8   5        2.54        1.15      0.60 o 
   3   8   5       65.68       68.96      1.80 o 
   4   8   5      113.90      124.07      2.49 o 
   5   8   5       20.17       23.83      1.27 o 
   6   8   5       43.04       39.79      1.64 o 
   7   8   5       53.50       53.56      1.86 o 
   8   8   5      292.42      272.07      4.15 o 
   9   8   5       10.40        8.56      1.24 o 
  10   8   5        7.14        9.71      1.33 o 
  11   8   5       21.25       24.75      3.35 o 
  12   8   5       47.97       48.94      3.09 o 
  13   8   5       10.02        6.51      3.04 o 
  14   8   5       11.97       12.72      3.66 o 
  -5   9   5        3.50        3.15      1.65 o 
  -4   9   5        3.76        4.54      1.40 o 
  -3   9   5       21.25       23.26      2.00 o 
  -2   9   5       13.57       15.19      1.41 o 
  -1   9   5       10.58        9.90      1.11 o 
   0   9   5        0.15        0.62      0.75 o 
   1   9   5       13.89       10.04      1.20 o 
   2   9   5       23.27       21.34      1.25 o 
   3   9   5       41.32       40.13      1.54 o 
   4   9   5       66.29       65.91      1.98 o 
   5   9   5       11.16       11.03      1.09 o 
   6   9   5       17.45       13.56      1.80 o 
   7   9   5       51.88       58.28      2.87 o 
   8   9   5        6.71        3.75      1.87 o 
   9   9   5       50.33       51.80      2.01 o 
  10   9   5       19.62       17.59      1.90 o 
  11   9   5        0.89        2.05      1.27 o 
  12   9   5      105.14      104.83      4.95 o 
  13   9   5       43.91       51.96      5.67 o 
  14   9   5        6.90        8.61      3.44 o 
  -4  10   5        3.31        0.30      1.54 o 
  -3  10   5        1.69        2.47      1.32 o 
  -2  10   5        6.33        7.33      1.50 o 
  -1  10   5        2.16        3.83      1.04 o 
   0  10   5        2.50        2.40      1.00 o 
   1  10   5        5.63        6.74      1.15 o 
   2  10   5       49.12       42.27      1.98 o 
   3  10   5       75.90       82.26      2.58 o 
   4  10   5        9.61       11.80      1.17 o 
   5  10   5       32.27       29.68      1.67 o 
   6  10   5      140.47      127.80      3.45 o 
   7  10   5       52.63       50.59      2.35 o 
   8  10   5      131.39      130.13      3.55 o 
   9  10   5       14.01       11.04      1.61 o 
  10  10   5       22.39       21.95      1.96 o 
  11  10   5        7.81        8.39      2.09 o 
  12  10   5        6.19        3.92      2.03 o 
  13  10   5       37.76       33.35      3.23 o 
  14  10   5       26.40       38.29      5.67 o 
  -3  11   5        0.33       -0.17      1.46 o 
  -2  11   5        2.13        1.42      1.36 o 
  -1  11   5        1.16        1.15      1.21 o 
   0  11   5        0.28       -0.43      1.04 o 
   1  11   5       16.32       16.55      2.41 o 
   2  11   5        7.08        6.67      1.24 o 
   3  11   5       48.33       52.36      2.24 o 
   4  11   5        5.11        4.18      1.08 o 
   5  11   5       89.84       97.96      8.41 o 
   6  11   5       73.27       68.24      2.76 o 
   7  11   5        1.33       -1.02      1.02 o 
   8  11   5       20.05       20.32      2.66 o 
   9  11   5        6.84        9.12      1.64 o 
  10  11   5        2.97        3.07      1.33 o 
  11  11   5        3.70        4.95      2.49 o 
  12  11   5        6.29        7.40      2.23 o 
  13  11   5        1.23        2.04      2.19 o 
  -1  12   5        0.01        0.11      1.32 o 
   0  12   5        0.07       -0.43      1.49 o 
   1  12   5        3.95        3.13      1.28 o 
   2  12   5        2.07        3.69      1.28 o 
   3  12   5       16.44       18.73      1.84 o 
   4  12   5        5.67        8.24      1.46 o 
   5  12   5       22.32       25.35      2.71 o 
   6  12   5       53.64       45.58      3.29 o 
   7  12   5        0.84        1.05      1.29 o 
   8  12   5        8.79        9.53      1.72 o 
   9  12   5        1.83        0.32      1.26 o 
  10  12   5       21.39       23.64      2.33 o 
  11  12   5        4.41        3.56      1.55 o 
  12  12   5        4.46        8.15      2.56 o 
   1  13   5        8.72       13.37      2.63 o 
   2  13   5       14.18       15.78      1.90 o 
   3  13   5        3.84        0.67      1.60 o 
   4  13   5        7.20        8.30      1.80 o 
   5  13   5       28.55       24.80      2.80 o 
   6  13   5        8.27        7.53      2.55 o 
   7  13   5        6.90        8.37      2.16 o 
   8  13   5        0.71        0.98      1.62 o 
   9  13   5        4.29        4.47      1.92 o 
  10  13   5        5.88        7.25      1.80 o 
  11  13   5        0.08        1.55      1.55 o 
   3  14   5        1.47        2.65      1.39 o 
   4  14   5        1.12       -0.04      1.65 o 
   5  14   5        8.69        7.81      2.51 o 
   6  14   5        0.30        1.42      1.66 o 
   7  14   5        8.32       10.64      2.31 o 
   8  14   5        7.70        8.73      2.26 o 
   9  14   5        5.79        5.64      2.12 o 
  10  14   5       25.66       24.10      7.36 o 
  -7 -11   6        3.15        4.19      1.99 o 
  -6 -11   6        6.07        6.98      1.70 o 
  -5 -11   6        6.80        5.45      1.61 o 
  -4 -11   6        8.11        9.15      1.89 o 
  -3 -11   6        0.83        0.47      1.27 o 
  -2 -11   6        2.48        2.93      1.41 o 
  -1 -11   6        0.46        1.48      0.90 o 
   0 -11   6       34.75       35.64      3.48 o 
   1 -11   6       11.08       14.43      3.75 o 
  -8 -10   6        1.02        1.38      1.58 o 
  -7 -10   6       23.12       22.76      2.20 o 
  -6 -10   6        1.78        0.75      1.28 o 
  -5 -10   6        6.14        8.62      1.63 o 
  -4 -10   6        9.49       10.75      1.61 o 
  -3 -10   6        3.11        1.73      1.69 o 
  -2 -10   6       13.17       14.05      1.75 o 
  -1 -10   6        5.16        3.70      1.57 o 
   0 -10   6        2.17        3.03      0.61 o 
   1 -10   6        3.03        2.48      1.73 o 
   2 -10   6        0.26        3.49      1.75 o 
   3 -10   6       12.62       17.07      2.55 o 
  -9  -9   6       28.78       36.83      5.83 o 
  -8  -9   6       11.60       13.91      3.12 o 
  -7  -9   6        2.14        4.71      1.41 o 
  -6  -9   6        7.79        6.63      1.50 o 
  -5  -9   6        5.85        7.23      1.23 o 
  -4  -9   6        8.21        6.98      1.69 o 
  -3  -9   6        5.36        6.00      1.46 o 
  -2  -9   6       36.02       36.14      2.58 o 
  -1  -9   6       31.86       37.34      1.90 o 
   0  -9   6       20.01       20.39      1.02 o 
   1  -9   6        7.05        6.73      2.54 o 
   2  -9   6       19.00       18.92      1.82 o 
   3  -9   6        1.41        2.39      1.25 o 
   4  -9   6        4.82        4.97      1.77 o 
   5  -9   6        3.51        3.04      1.71 o 
 -10  -8   6        4.96        5.26      2.89 o 
  -9  -8   6        0.71       -1.06      1.69 o 
  -8  -8   6        0.53       -1.49      1.49 o 
  -7  -8   6        8.19        9.31      1.58 o 
  -6  -8   6        2.52        1.80      1.15 o 
  -5  -8   6        4.01        1.77      0.99 o 
  -4  -8   6        3.08        2.95      1.00 o 
  -3  -8   6       25.55       22.99      1.91 o 
  -2  -8   6        7.03        6.54      1.31 o 
  -1  -8   6        6.26        4.89      0.98 o 
   0  -8   6        4.14        4.10      0.79 o 
   1  -8   6       11.00        8.49      1.42 o 
   2  -8   6        8.12       10.88      2.39 o 
   3  -8   6        4.27        3.92      1.14 o 
   4  -8   6        5.20        3.72      1.91 o 
   5  -8   6        3.02        2.51      1.45 o 
   6  -8   6        0.07       -0.01      1.32 o 
 -10  -7   6       16.11       19.58      2.97 o 
  -9  -7   6       12.24       14.80      2.83 o 
  -8  -7   6       16.73       19.43      4.49 o 
  -7  -7   6        2.64        5.79      1.41 o 
  -6  -7   6       30.02       29.69      2.07 o 
  -5  -7   6       77.07       71.72      2.38 o 
  -4  -7   6      184.68      179.82      3.83 o 
  -3  -7   6      204.53      194.08      3.63 o 
  -2  -7   6      114.09      114.61      3.04 o 
  -1  -7   6       66.49       70.78      2.19 o 
   0  -7   6       63.38       58.61      1.90 o 
   1  -7   6       31.86       33.33      1.33 o 
   2  -7   6       68.91       67.54      3.22 o 
   3  -7   6        2.15        4.35      1.33 o 
   4  -7   6        2.20        0.95      1.13 o 
   5  -7   6       14.53       13.55      1.34 o 
   6  -7   6        7.06        9.54      1.56 o 
   7  -7   6       32.98       37.30      2.40 o 
 -10  -6   6        8.44        6.61      2.56 o 
  -9  -6   6       22.21       23.52      2.92 o 
  -8  -6   6       29.51       31.48      4.12 o 
  -7  -6   6        8.05        9.16      1.70 o 
  -6  -6   6       17.43       14.32      1.60 o 
  -5  -6   6       17.76       17.49      1.61 o 
  -4  -6   6        7.81        3.83      1.34 o 
  -3  -6   6       83.38       77.80      2.20 o 
  -2  -6   6      555.80      543.82      7.72 o 
  -1  -6   6      174.05      187.95      3.17 o 
   0  -6   6       91.18       85.58      1.73 o 
   1  -6   6        8.35        9.31      0.65 o 
   2  -6   6       43.20       42.75      2.26 o 
   3  -6   6       28.74       36.00      2.02 o 
   4  -6   6       23.02       20.35      1.75 o 
   5  -6   6       13.38       18.22      1.65 o 
   6  -6   6        1.91        2.47      1.10 o 
   7  -6   6        2.53        2.75      1.13 o 
 -11  -5   6        2.87        6.45      3.10 o 
 -10  -5   6       15.50       17.82      2.65 o 
  -9  -5   6       34.95       39.80      3.37 o 
  -8  -5   6       25.68       26.14      2.80 o 
  -7  -5   6        4.76        7.48      1.35 o 
  -6  -5   6       49.28       54.29      3.16 o 
  -5  -5   6       59.29       54.76      2.34 o 
  -4  -5   6      209.38      184.82      4.77 o 
  -3  -5   6       49.02       43.39      1.90 o 
  -2  -5   6      413.61      398.97      4.07 o 
  -1  -5   6       32.97       31.34      1.23 o 
   0  -5   6       24.37       28.00      1.04 o 
   1  -5   6       27.62       19.20      1.01 o 
   2  -5   6       40.58       35.16      1.92 o 
   3  -5   6       41.20       38.95      1.94 o 
   4  -5   6       11.68       13.82      1.28 o 
   5  -5   6       31.17       22.63      1.49 o 
   6  -5   6       23.27       23.67      1.56 o 
   7  -5   6       68.91       69.72      2.44 o 
 -11  -4   6        2.05        2.30      2.04 o 
 -10  -4   6        3.18        2.53      1.57 o 
  -9  -4   6       30.10       27.61      2.48 o 
  -8  -4   6       10.97       17.55      2.07 o 
  -7  -4   6       44.58       44.92      3.18 o 
  -6  -4   6        3.46        2.53      0.97 o 
  -5  -4   6      103.10       96.94      2.90 o 
  -4  -4   6      167.61      171.44      3.66 o 
  -3  -4   6        3.06        2.03      0.73 o 
  -2  -4   6      625.78      615.68      5.86 o 
  -1  -4   6       61.74       62.08      1.34 o 
   0  -4   6       61.07       65.17      1.53 o 
   1  -4   6      117.98      123.79      1.71 o 
   2  -4   6      124.67      121.01      4.09 o 
   3  -4   6       33.93       44.05      1.87 o 
   4  -4   6        9.19       13.61      1.14 o 
   5  -4   6        4.57        4.58      0.87 o 
   6  -4   6       15.73       12.49      1.46 o 
   7  -4   6       56.53       60.65      2.44 o 
 -11  -3   6        2.00        1.60      1.54 o 
 -10  -3   6        1.40        1.19      1.37 o 
  -9  -3   6        8.65        8.09      1.55 o 
  -8  -3   6       10.43       13.72      1.67 o 
  -7  -3   6       80.32       88.44      3.00 o 
  -6  -3   6       79.23       72.90      2.22 o 
  -5  -3   6      466.02      457.59      6.71 o 
  -4  -3   6      112.87      114.82      4.65 o 
  -3  -3   6        8.58        9.73      0.87 o 
  -2  -3   6       23.49       19.74      0.94 o 
  -1  -3   6       61.70       66.97      1.38 o 
   0  -3   6       49.31       43.48      1.21 o 
   1  -3   6       39.90       43.34      1.13 o 
   2  -3   6       45.98       49.55      1.93 o 
   3  -3   6      122.19      124.41      3.75 o 
   4  -3   6       16.61       20.79      1.89 o 
   5  -3   6       52.15       54.69      1.46 o 
   6  -3   6      131.94      134.97      8.57 o 
   7  -3   6       49.31       57.06      6.11 o 
   8  -3   6        3.52        1.90      2.66 o 
 -11  -2   6        0.47       -0.32      2.21 o 
 -10  -2   6       22.88       24.36      2.20 o 
  -9  -2   6        1.21        2.76      1.79 o 
  -8  -2   6        6.42        7.30      1.43 o 
  -7  -2   6        8.26       10.90      1.46 o 
  -6  -2   6       22.27       20.73      2.18 o 
  -5  -2   6      344.92      322.37      4.40 o 
  -4  -2   6      201.15      202.00      4.22 o 
  -3  -2   6       53.87       49.81      2.24 o 
  -2  -2   6      119.49      117.88      1.77 o 
  -1  -2   6        2.27        2.20      0.44 o 
   0  -2   6       70.82       68.22      1.20 o 
   1  -2   6       86.28       75.37      1.47 o 
   2  -2   6       44.35       60.27      1.45 o 
   3  -2   6       47.53       46.67      1.28 o 
   4  -2   6      113.49      106.13      1.99 o 
   5  -2   6       55.41       55.17      1.89 o 
   6  -2   6      160.56      154.30      8.55 o 
   7  -2   6      251.93      255.36     11.69 o 
   8  -2   6       69.68       80.00      6.96 o 
   9  -2   6        4.03        3.77      3.24 o 
 -10  -1   6        4.53        4.03      1.22 o 
  -9  -1   6       46.76       51.52      2.68 o 
  -8  -1   6       20.48       23.91      1.96 o 
  -7  -1   6       56.00       58.95      3.02 o 
  -6  -1   6      145.86      153.92      3.69 o 
  -5  -1   6      774.76      749.28      7.49 o 
  -4  -1   6      550.16      554.58      5.90 o 
  -3  -1   6       17.05       26.39      1.23 o 
  -2  -1   6       47.14       51.75      1.37 o 
  -1  -1   6       24.26       24.06      0.83 o 
   0  -1   6       35.47       29.39      0.79 o 
   1  -1   6      388.25      405.79      3.75 o 
   2  -1   6       36.67       43.37      0.67 o 
   3  -1   6      201.96      207.38      2.74 o 
   4  -1   6      286.28      309.45      2.87 o 
   5  -1   6      228.54      252.93      3.22 o 
   6  -1   6      272.57      269.16     15.54 o 
   7  -1   6       58.72       57.35      5.50 o 
   8  -1   6        7.40        8.06      3.07 o 
   9  -1   6        3.15        1.72      0.81 o 
  10  -1   6        4.87        4.82      3.30 o 
  11  -1   6        7.13       10.67      1.37 o 
 -10   0   6        4.91        3.48      1.91 o 
  -9   0   6       15.64       18.41      1.60 o 
  -8   0   6       31.12       34.01      2.20 o 
  -7   0   6       66.21       68.41      2.70 o 
  -6   0   6       44.06       40.96      2.36 o 
  -5   0   6       56.98       53.06      2.03 o 
  -4   0   6       62.10       61.83      1.88 o 
  -3   0   6       36.03       38.27      1.41 o 
  -2   0   6      212.77      208.52      2.79 o 
  -1   0   6       57.93       64.23      1.26 o 
   0   0   6      185.91      188.14      1.91 o 
   1   0   6        1.57        2.99      0.31 o 
   2   0   6      111.43       94.33      1.10 o 
   3   0   6      109.96      126.75      1.57 o 
   4   0   6        5.07        4.34      0.40 o 
   5   0   6      297.77      299.27      2.89 o 
   6   0   6      443.76      452.60      4.74 o 
   7   0   6      192.06      200.00      9.43 o 
   8   0   6      191.14      190.38      4.07 o 
   9   0   6       25.86       28.74      1.38 o 
  10   0   6       25.58       26.34      1.73 o 
  11   0   6        4.72        2.04      0.60 o 
  12   0   6        0.00        0.78      0.86 o 
 -10   1   6        2.13        1.08      1.41 o 
  -9   1   6        8.60       12.38      1.83 o 
  -8   1   6        4.52        5.43      1.50 o 
  -7   1   6        5.80        5.72      1.24 o 
  -6   1   6        3.02        1.86      1.04 o 
  -5   1   6      232.39      230.91      4.02 o 
  -4   1   6      234.91      216.94      3.57 o 
  -3   1   6       19.85       18.37      1.12 o 
  -2   1   6      102.38      111.22      2.01 o 
  -1   1   6      324.65      309.16      3.65 o 
   0   1   6      298.70      285.21      2.54 o 
   1   1   6        7.18        9.39      0.74 o 
   2   1   6      298.40      308.57      2.39 o 
   3   1   6      876.30      858.23      4.92 o 
   4   1   6      843.24      873.52      7.23 o 
   5   1   6      495.50      506.83      4.65 o 
   6   1   6      201.59      206.88      2.45 o 
   7   1   6      133.86      125.93      2.60 o 
   8   1   6      186.26      176.18      4.26 o 
   9   1   6       37.32       41.07      3.91 o 
  10   1   6       83.62       82.42      4.95 o 
  11   1   6       17.20       20.91      1.05 o 
  12   1   6       14.39       15.66      1.14 o 
  13   1   6        1.12       -0.45      1.26 o 
  -9   2   6        3.38        0.98      1.32 o 
  -8   2   6        1.48        1.70      1.00 o 
  -7   2   6       15.96       16.91      1.50 o 
  -6   2   6       95.03       83.04      3.01 o 
  -5   2   6       14.08       12.91      1.52 o 
  -4   2   6      254.34      259.70      5.72 o 
  -3   2   6       11.69       12.33      0.91 o 
  -2   2   6       29.77       39.59      1.30 o 
  -1   2   6       23.30       21.51      0.85 o 
   0   2   6      198.73      188.25      2.04 o 
   1   2   6       48.32       44.51      0.95 o 
   2   2   6        5.45        7.94      0.59 o 
   3   2   6       61.11       64.01      1.03 o 
   4   2   6       35.04       37.02      0.75 o 
   5   2   6      142.79      154.52      1.92 o 
   6   2   6      277.87      272.65      4.35 o 
   7   2   6       52.06       51.59      1.81 o 
   8   2   6        3.97        7.22      1.14 o 
   9   2   6        3.12        4.52      0.59 o 
  10   2   6       14.29       13.41      1.03 o 
  11   2   6       46.26       46.48      1.73 o 
  12   2   6       17.12       16.59      1.40 o 
  13   2   6       31.48       33.70      2.55 o 
  -9   3   6        7.19        7.12      1.68 o 
  -8   3   6       15.59       14.08      1.82 o 
  -7   3   6        9.08       11.24      1.36 o 
  -6   3   6       44.34       39.97      1.92 o 
  -5   3   6        5.67        4.50      1.01 o 
  -4   3   6      132.69      129.56      2.87 o 
  -3   3   6        7.18        5.14      0.80 o 
  -2   3   6      116.38      120.29      1.90 o 
  -1   3   6       58.85       54.37      1.27 o 
   0   3   6      869.48      883.73      6.20 o 
   1   3   6      104.93      106.02      1.42 o 
   2   3   6      296.16      295.19      2.36 o 
   3   3   6      111.57      102.42      1.29 o 
   4   3   6       69.95       78.99      1.23 o 
   5   3   6      528.42      500.09      4.60 o 
   6   3   6       41.03       38.74      0.94 o 
   7   3   6      125.82      125.08      2.32 o 
   8   3   6      171.30      169.22      3.06 o 
   9   3   6       19.02       19.27      1.21 o 
  10   3   6        8.71        6.19      1.34 o 
  11   3   6       36.46       32.02      1.57 o 
  12   3   6        3.18        2.83      0.95 o 
  13   3   6        7.37       10.20      3.08 o 
  14   3   6        1.53        0.80      1.54 o 
  -8   4   6        0.05        1.03      1.41 o 
  -7   4   6       20.92       22.19      2.04 o 
  -6   4   6        5.12        4.20      1.08 o 
  -5   4   6       23.35       19.25      1.49 o 
  -4   4   6        4.68        5.85      1.03 o 
  -3   4   6       33.52       33.02      1.46 o 
  -2   4   6        8.28        5.13      0.78 o 
  -1   4   6      131.17      122.51      2.06 o 
   0   4   6      284.94      275.16      2.70 o 
   1   4   6        7.29        7.91      0.58 o 
   2   4   6      107.23      111.84      1.40 o 
   3   4   6       73.40       70.80      1.13 o 
   4   4   6      534.41      523.90      3.72 o 
   5   4   6       24.03       27.31      1.09 o 
   6   4   6        1.48        2.55      0.62 o 
   7   4   6       40.34       44.61      1.43 o 
   8   4   6        8.06       10.27      1.44 o 
   9   4   6        6.13        3.11      0.96 o 
  10   4   6       45.04       43.17      2.15 o 
  11   4   6       67.17       63.30      2.61 o 
  12   4   6       26.06       25.19      3.38 o 
  13   4   6        9.38       10.02      2.79 o 
  14   4   6       24.11       24.01      3.86 o 
  -8   5   6        1.26        1.03      1.38 o 
  -7   5   6        1.29        1.62      1.28 o 
  -6   5   6       10.21        7.54      1.21 o 
  -5   5   6        2.98        2.75      0.97 o 
  -4   5   6        0.61        1.35      0.84 o 
  -3   5   6       48.12       42.21      2.58 o 
  -2   5   6       91.28       84.51      2.04 o 
  -1   5   6       10.40        9.21      0.87 o 
   0   5   6       94.18       88.75      1.91 o 
   1   5   6       81.26       68.57      1.45 o 
   2   5   6      114.16      106.48      1.60 o 
   3   5   6      323.70      315.01      2.86 o 
   4   5   6        6.96        6.48      0.53 o 
   5   5   6       32.87       33.09      0.93 o 
   6   5   6        0.70        0.52      0.39 o 
   7   5   6      238.30      235.03      3.11 o 
   8   5   6       78.93       77.95      1.94 o 
   9   5   6      217.46      195.93      3.20 o 
  10   5   6       17.53       11.82      1.56 o 
  11   5   6       74.50       79.38      3.95 o 
  12   5   6        1.92        4.86      2.30 o 
  13   5   6       10.89       10.95      3.03 o 
  14   5   6        5.12        4.25      2.78 o 
  -7   6   6        0.89        1.34      1.35 o 
  -6   6   6       17.97       19.29      1.97 o 
  -5   6   6        8.73        9.64      1.97 o 
  -4   6   6        1.15        1.51      0.88 o 
  -3   6   6       10.92       10.96      1.14 o 
  -2   6   6       93.55       95.39      2.64 o 
  -1   6   6        3.22        6.04      0.85 o 
   0   6   6       51.03       44.07      1.48 o 
   1   6   6       22.22       17.11      0.98 o 
   2   6   6      270.58      274.33      3.18 o 
   3   6   6      650.33      628.55      4.99 o 
   4   6   6      210.22      194.83      2.41 o 
   5   6   6       60.07       55.52      1.48 o 
   6   6   6       16.85       16.53      0.87 o 
   7   6   6       15.91       14.52      1.34 o 
   8   6   6      140.08      147.01      2.87 o 
   9   6   6       68.69       61.92      2.86 o 
  10   6   6      159.18      146.07      3.30 o 
  11   6   6       22.75       21.21      3.40 o 
  12   6   6       68.14       59.28      4.96 o 
  13   6   6       44.67       48.46      4.82 o 
  14   6   6       37.42       34.75      4.54 o 
  -6   7   6       19.23       18.03      2.26 o 
  -5   7   6        0.55        0.29      1.18 o 
  -4   7   6        2.18        2.04      0.98 o 
  -3   7   6       37.38       38.66      1.76 o 
  -2   7   6       28.10       24.20      1.59 o 
  -1   7   6       56.75       59.58      2.29 o 
   0   7   6       87.09       88.39      2.10 o 
   1   7   6       31.45       36.40      1.50 o 
   2   7   6       84.61       88.51      1.87 o 
   3   7   6      260.62      251.50      3.10 o 
   4   7   6      193.97      194.31      2.59 o 
   5   7   6       93.87       88.94      2.03 o 
   6   7   6       31.97       33.42      1.43 o 
   7   7   6      101.29       91.29      2.02 o 
   8   7   6        0.31       -0.67      0.73 o 
   9   7   6       41.11       37.38      2.36 o 
  10   7   6       28.93       30.80      2.51 o 
  11   7   6       36.46       36.65      3.01 o 
  12   7   6       55.46       49.80      4.82 o 
  13   7   6       27.34       27.99      4.15 o 
  14   7   6       27.15       23.96      4.17 o 
  -5   8   6        4.16        2.01      1.37 o 
  -4   8   6       13.72       17.20      2.59 o 
  -3   8   6       14.90       17.29      1.40 o 
  -2   8   6        5.55        7.53      1.21 o 
  -1   8   6        5.97        7.27      1.12 o 
   0   8   6       32.67       33.37      1.76 o 
   1   8   6       55.06       48.66      1.67 o 
   2   8   6       89.17       95.69      2.05 o 
   3   8   6       69.65       66.89      1.88 o 
   4   8   6        2.68        0.81      0.68 o 
   5   8   6       59.92       55.15      2.49 o 
   6   8   6       31.75       30.00      1.51 o 
   7   8   6       83.41       84.05      2.29 o 
   8   8   6       59.45       52.47      1.72 o 
   9   8   6       54.13       49.99      2.21 o 
  10   8   6       22.09       21.95      2.27 o 
  11   8   6        1.51        2.20      1.34 o 
  12   8   6      100.25      108.32      4.20 o 
  13   8   6      123.20      125.54      7.78 o 
  14   8   6       25.58       26.68      4.52 o 
  -4   9   6        7.83        9.01      2.24 o 
  -3   9   6        0.80        0.59      0.98 o 
  -2   9   6        4.08        4.93      1.51 o 
  -1   9   6       11.95       17.19      1.54 o 
   0   9   6       17.60       16.73      1.64 o 
   1   9   6       52.89       52.65      2.11 o 
   2   9   6       23.25       22.87      1.53 o 
   3   9   6       37.81       44.05      1.65 o 
   4   9   6      231.96      230.22      3.48 o 
   5   9   6       48.05       43.66      2.46 o 
   6   9   6       55.47       57.40      2.34 o 
   7   9   6      173.70      168.17      3.80 o 
   8   9   6      211.42      199.57      4.16 o 
   9   9   6       16.42       17.75      1.45 o 
  10   9   6       19.06       13.28      1.72 o 
  11   9   6       22.68       19.45      2.33 o 
  12   9   6       13.20       17.82      5.03 o 
  13   9   6       36.41       38.67      5.14 o 
  14   9   6       31.09       32.98      5.06 o 
  -3  10   6        0.67        1.27      1.34 o 
  -2  10   6        0.93        1.47      1.04 o 
  -1  10   6        0.69        0.31      1.10 o 
   0  10   6        3.02        3.76      1.09 o 
   1  10   6       13.54       10.04      1.72 o 
   2  10   6        0.84        0.02      0.85 o 
   3  10   6       61.23       61.36      2.35 o 
   4  10   6       35.35       32.78      1.69 o 
   5  10   6       16.95       20.21      1.92 o 
   6  10   6      128.05      125.48      3.86 o 
   7  10   6       28.94       29.03      1.94 o 
   8  10   6       19.48       18.60      1.87 o 
   9  10   6        1.47        1.91      1.20 o 
  10  10   6        4.38        4.10      4.05 o 
  11  10   6        8.32       11.49      1.75 o 
  12  10   6       11.17       11.20      2.23 o 
  13  10   6        0.84        0.74      1.68 o 
  -2  11   6        3.78        3.13      1.58 o 
  -1  11   6        0.78        2.20      1.26 o 
   0  11   6        3.26        4.76      1.30 o 
   1  11   6        1.94        1.47      1.31 o 
   2  11   6        2.40        3.16      1.18 o 
   3  11   6       25.10       25.67      2.29 o 
   4  11   6        3.00        4.07      1.37 o 
   5  11   6       84.81       81.12      4.22 o 
   6  11   6       45.40       37.94      3.21 o 
   7  11   6       42.89       45.99      2.68 o 
   8  11   6       55.97       53.96      2.88 o 
   9  11   6        1.62       -0.62      2.27 o 
  10  11   6       36.89       33.27      2.65 o 
  11  11   6        6.80        8.34      2.29 o 
  12  11   6        0.98        0.90      1.88 o 
  13  11   6       14.28       12.97      4.11 o 
  -1  12   6        2.58        3.67      1.86 o 
   0  12   6        7.08       10.96      1.81 o 
   1  12   6        0.66        0.51      1.24 o 
   2  12   6        3.60        4.60      1.41 o 
   3  12   6       14.88       15.42      2.30 o 
   4  12   6       23.82       28.85      2.88 o 
   5  12   6        0.61       -0.30      1.36 o 
   6  12   6       57.67       50.14      3.91 o 
   7  12   6        4.28        3.05      1.38 o 
   8  12   6        6.94        4.38      2.17 o 
   9  12   6        0.12       -0.19      1.24 o 
  10  12   6        2.90        1.33      1.39 o 
  11  12   6       20.03       21.86      5.78 o 
  12  12   6        9.67       15.56      2.90 o 
   1  13   6       14.98       19.69      2.10 o 
   2  13   6        8.63        7.25      1.63 o 
   3  13   6        3.83        5.53      1.72 o 
   4  13   6        4.53        2.71      2.90 o 
   5  13   6       16.02       12.09      2.34 o 
   6  13   6       46.86       42.79      5.06 o 
   7  13   6        0.84        0.48      1.60 o 
   8  13   6       38.92       38.58      4.74 o 
   9  13   6        4.25        3.58      1.61 o 
  10  13   6        7.26        7.50      1.86 o 
  11  13   6        4.18        3.22      3.40 o 
   4  14   6        0.66       -0.51      1.64 o 
   5  14   6        5.30        6.36      2.26 o 
   6  14   6       11.25       11.10      2.38 o 
   7  14   6        5.65        5.37      2.01 o 
   8  14   6        0.09       -0.19      1.73 o 
   9  14   6        2.91        1.90      1.86 o 
  -4 -11   7        1.43        3.66      3.84 o 
  -3 -11   7        8.55       13.13      3.31 o 
  -2 -11   7        1.88        1.68      1.53 o 
  -1 -11   7        2.85        3.20      0.92 o 
  -7 -10   7        1.95        2.44      1.86 o 
  -6 -10   7        6.80        7.11      2.12 o 
  -5 -10   7        2.92        1.32      1.38 o 
  -4 -10   7        1.52        0.09      1.37 o 
  -3 -10   7        2.05        1.47      2.07 o 
  -2 -10   7        4.43        3.87      1.36 o 
  -1 -10   7        6.30        7.84      1.12 o 
   0 -10   7        6.59        4.03      2.00 o 
   1 -10   7        4.31        4.18      1.86 o 
   2 -10   7        7.03        8.07      3.23 o 
  -8  -9   7        4.33        5.42      2.17 o 
  -7  -9   7       79.19       96.51      4.13 o 
  -6  -9   7        1.17        0.21      1.51 o 
  -5  -9   7       16.58       20.33      2.76 o 
  -4  -9   7        1.86        2.34      1.25 o 
  -3  -9   7        0.16        1.18      1.21 o 
  -2  -9   7        5.33        4.53      1.36 o 
  -1  -9   7       18.75       15.50      1.31 o 
   0  -9   7        6.17        6.19      0.67 o 
   1  -9   7       37.24       40.08      3.23 o 
   2  -9   7        2.62        1.70      1.60 o 
   3  -9   7       27.29       26.84      3.06 o 
   4  -9   7        1.99        3.08      1.74 o 
  -9  -8   7        0.37        0.95      1.92 o 
  -8  -8   7       64.33       75.02      4.42 o 
  -7  -8   7       20.07       22.16      2.14 o 
  -6  -8   7       15.37       14.99      1.75 o 
  -5  -8   7        2.35        2.26      0.96 o 
  -4  -8   7       18.97       21.25      1.91 o 
  -3  -8   7       31.02       30.16      3.66 o 
  -2  -8   7       29.20       28.88      2.13 o 
  -1  -8   7        4.67        2.58      1.02 o 
   0  -8   7        9.89        9.42      0.78 o 
   1  -8   7       13.76       14.63      2.18 o 
   2  -8   7       16.47       16.85      4.44 o 
   3  -8   7        3.19        1.08      1.13 o 
   4  -8   7        1.50        2.46      1.15 o 
   5  -8   7        1.30        0.12      1.35 o 
  -9  -7   7       23.39       32.53      8.88 o 
  -8  -7   7       15.71       19.04      4.00 o 
  -7  -7   7       37.53       37.47      3.13 o 
  -6  -7   7       32.21       35.60      2.28 o 
  -5  -7   7       10.44        8.08      1.23 o 
  -4  -7   7       13.98       13.86      1.34 o 
  -3  -7   7       16.23       17.98      1.66 o 
  -2  -7   7       46.57       42.51      2.36 o 
  -1  -7   7       74.07       71.98      2.53 o 
   0  -7   7       67.71       60.99      1.52 o 
   1  -7   7       33.17       29.08      3.42 o 
   2  -7   7       33.98       36.30      3.16 o 
   3  -7   7        3.33        4.14      1.40 o 
   4  -7   7        2.53        3.52      1.54 o 
   5  -7   7        0.13        1.96      1.22 o 
   6  -7   7        1.28        2.84      2.22 o 
 -10  -6   7        6.04        6.26      2.33 o 
  -9  -6   7       34.26       41.45      5.19 o 
  -8  -6   7       23.85       25.81      2.95 o 
  -7  -6   7        7.10        8.04      1.52 o 
  -6  -6   7       16.95       15.89      1.70 o 
  -5  -6   7        5.52        4.92      1.25 o 
  -4  -6   7       10.20       10.25      1.37 o 
  -3  -6   7      105.17      103.44      2.56 o 
  -2  -6   7      160.93      166.29      3.69 o 
  -1  -6   7       13.18       15.81      1.48 o 
   0  -6   7       13.53       12.47      0.84 o 
   1  -6   7        1.10        0.10      0.54 o 
   2  -6   7       35.05       32.03      2.46 o 
   3  -6   7        8.25        6.36      1.29 o 
   4  -6   7       20.62       17.61      1.76 o 
   5  -6   7       10.75       12.22      1.52 o 
   6  -6   7        2.14        2.59      1.14 o 
 -10  -5   7       10.52       13.62      2.72 o 
  -9  -5   7       49.09       48.58      3.83 o 
  -8  -5   7       27.80       30.45      4.60 o 
  -7  -5   7       11.10       14.51      1.75 o 
  -6  -5   7       53.37       46.28      2.42 o 
  -5  -5   7       30.83       34.13      2.03 o 
  -4  -5   7       75.08       73.26      3.49 o 
  -3  -5   7      176.98      164.62      3.55 o 
  -2  -5   7      141.44      129.61      2.90 o 
  -1  -5   7       38.93       38.51      1.55 o 
   0  -5   7        7.43        4.09      0.66 o 
   1  -5   7       40.03       38.86      0.96 o 
   2  -5   7      116.72      101.38      3.17 o 
   3  -5   7       13.01       14.23      1.42 o 
   4  -5   7        3.94        1.72      1.80 o 
   5  -5   7       13.70       17.78      1.42 o 
   6  -5   7        1.61       -0.02      0.82 o 
 -10  -4   7        2.35        1.26      3.40 o 
  -9  -4   7       15.37       15.76      2.66 o 
  -8  -4   7        7.06        7.14      2.29 o 
  -7  -4   7       10.24       10.32      1.79 o 
  -6  -4   7        2.93        3.28      1.18 o 
  -5  -4   7       34.65       30.27      1.91 o 
  -4  -4   7      189.18      180.28      3.91 o 
  -3  -4   7      118.75      112.43      5.55 o 
  -2  -4   7       16.34       20.05      1.85 o 
  -1  -4   7      147.84      141.60      2.77 o 
   0  -4   7      152.63      138.28      2.22 o 
   1  -4   7       47.36       46.79      2.06 o 
   2  -4   7       56.90       57.71      2.32 o 
   3  -4   7       31.89       33.63      1.83 o 
   4  -4   7        7.75        7.32      1.05 o 
   5  -4   7        4.41        5.52      0.94 o 
   6  -4   7       27.93       26.81      1.70 o 
   7  -4   7       17.65       11.08      4.01 o 
 -10  -3   7       11.53       13.42      3.84 o 
  -9  -3   7       22.58       28.09      4.11 o 
  -8  -3   7        2.15        1.18      1.63 o 
  -7  -3   7       12.58        8.97      2.04 o 
  -6  -3   7        6.26        8.07      1.37 o 
  -5  -3   7       78.60       68.25      2.57 o 
  -4  -3   7       88.85       85.22      2.74 o 
  -3  -3   7        7.72        5.02      0.91 o 
  -2  -3   7       68.92       71.46      3.32 o 
  -1  -3   7       40.22       34.50      1.37 o 
   0  -3   7      101.60      100.64      1.93 o 
   1  -3   7       20.74       21.93      0.76 o 
   2  -3   7       14.46       13.86      1.31 o 
   3  -3   7       16.81       12.53      1.17 o 
   4  -3   7       29.58       26.96      2.69 o 
   5  -3   7       34.59       27.24      2.55 o 
   6  -3   7       40.86       43.64      5.43 o 
   7  -3   7       26.17       24.13      4.80 o 
   8  -3   7       12.51       12.98      4.14 o 
   9  -3   7        0.91        0.66      3.04 o 
 -10  -2   7       47.11       46.43      3.20 o 
  -9  -2   7        3.13        1.67      1.49 o 
  -8  -2   7       14.79       14.79      2.04 o 
  -7  -2   7       40.45       41.60      2.35 o 
  -6  -2   7       10.97       12.75      1.43 o 
  -5  -2   7        5.03        4.76      1.05 o 
  -4  -2   7      393.29      357.58      5.68 o 
  -3  -2   7       40.63       41.58      1.88 o 
  -2  -2   7       23.10       29.18      1.39 o 
  -1  -2   7       86.30       85.29      1.69 o 
   0  -2   7      130.59      127.24      1.64 o 
   1  -2   7      224.42      225.14      2.46 o 
   2  -2   7       77.69       77.64      1.29 o 
   3  -2   7      249.22      255.48      4.05 o 
   4  -2   7      121.86      119.90      3.71 o 
   5  -2   7       71.18       71.45      1.79 o 
   6  -2   7      227.68      220.73     10.65 o 
   7  -2   7        5.57        4.54      2.99 o 
   8  -2   7        6.51        7.24      3.15 o 
   9  -2   7       13.61       12.43      4.09 o 
  10  -2   7       21.28       28.14      5.50 o 
 -10  -1   7       14.19       14.19      1.70 o 
  -9  -1   7       44.84       51.13      2.84 o 
  -8  -1   7       20.36       23.91      2.19 o 
  -7  -1   7       13.52       12.96      1.67 o 
  -6  -1   7        6.93        6.45      1.34 o 
  -5  -1   7       73.64       66.26      2.13 o 
  -4  -1   7       42.38       41.64      1.71 o 
  -3  -1   7        0.33        2.03      0.76 o 
  -2  -1   7      112.95      107.30      2.67 o 
  -1  -1   7       41.78       42.28      1.66 o 
   0  -1   7       63.98       66.16      1.32 o 
   1  -1   7       80.10       86.97      1.39 o 
   2  -1   7       94.82      106.53      1.46 o 
   3  -1   7       53.12       60.33      1.64 o 
   4  -1   7      249.33      273.67      4.46 o 
   5  -1   7      108.37      106.40      2.15 o 
   6  -1   7      131.87      136.97      3.10 o 
   7  -1   7      137.73      138.18      8.41 o 
   8  -1   7       65.82       60.53      6.24 o 
   9  -1   7       24.12       26.66      4.96 o 
  10  -1   7        7.81       13.69      4.35 o 
  11  -1   7        8.20        3.64      3.64 o 
  -9   0   7       12.16       14.99      1.65 o 
  -8   0   7       18.33       19.17      2.36 o 
  -7   0   7        9.05        9.54      1.53 o 
  -6   0   7       17.48       17.09      1.70 o 
  -5   0   7       12.46       13.69      1.23 o 
  -4   0   7      488.37      465.41      5.52 o 
  -3   0   7       16.93       16.98      1.16 o 
  -2   0   7       20.10       20.72      1.14 o 
  -1   0   7      142.28      140.52      2.37 o 
   0   0   7       37.46       32.44      0.91 o 
   1   0   7      111.29      123.18      1.44 o 
   2   0   7      216.58      223.50      2.25 o 
   3   0   7      129.26      139.15      2.00 o 
   4   0   7       76.10       65.69      1.61 o 
   5   0   7       44.38       40.57      1.75 o 
   6   0   7      223.72      223.83      3.38 o 
   7   0   7      169.98      173.21      5.24 o 
   8   0   7        7.99       10.25      3.35 o 
   9   0   7       14.54       15.56      4.04 o 
  10   0   7        1.19       -2.21      2.21 o 
  11   0   7        0.40       -1.14      2.56 o 
  -9   1   7        1.06        0.93      1.29 o 
  -8   1   7        8.23        7.66      1.34 o 
  -7   1   7       23.73       21.82      1.71 o 
  -6   1   7       27.14       31.48      2.08 o 
  -5   1   7       53.79       42.49      2.17 o 
  -4   1   7      160.48      160.40      3.34 o 
  -3   1   7       76.08       79.80      2.13 o 
  -2   1   7      171.24      161.94      2.60 o 
  -1   1   7      104.75       99.84      1.70 o 
   0   1   7        8.01        6.45      0.55 o 
   1   1   7       10.05        6.89      0.50 o 
   2   1   7      109.49      137.33      1.57 o 
   3   1   7      179.94      174.66      1.69 o 
   4   1   7       26.79       19.38      0.87 o 
   5   1   7       32.03       34.57      1.39 o 
   6   1   7      472.55      450.43      5.57 o 
   7   1   7       31.78       31.01      1.40 o 
   8   1   7       76.79       74.35      2.68 o 
   9   1   7       47.23       45.60      2.38 o 
  10   1   7       23.39       27.68      2.13 o 
  11   1   7       15.80       16.33      0.85 o 
  12   1   7       19.37       20.69      1.57 o 
  -9   2   7        9.28        9.01      2.23 o 
  -8   2   7        2.26        0.11      1.19 o 
  -7   2   7       23.75       24.37      2.59 o 
  -6   2   7       26.70       25.17      1.82 o 
  -5   2   7       19.10       17.32      1.65 o 
  -4   2   7       66.68       71.90      2.14 o 
  -3   2   7       77.13       74.77      2.10 o 
  -2   2   7       55.71       52.72      2.01 o 
  -1   2   7       56.37       57.35      1.35 o 
   0   2   7      215.12      212.44      2.33 o 
   1   2   7       19.87       17.79      0.68 o 
   2   2   7       94.38       95.65      1.28 o 
   3   2   7       20.71       13.76      0.58 o 
   4   2   7        4.99        4.11      0.42 o 
   5   2   7       77.81       70.18      1.75 o 
   6   2   7      129.99      133.39      2.01 o 
   7   2   7      265.51      261.20      3.94 o 
   8   2   7      156.59      153.60      4.57 o 
   9   2   7       13.66       11.90      1.59 o 
  10   2   7       39.30       31.33      1.19 o 
  11   2   7       40.78       33.26      1.43 o 
  12   2   7       13.69       13.88      2.29 o 
  13   2   7        0.56        0.29      1.20 o 
  -8   3   7       13.72       16.01      2.74 o 
  -7   3   7        4.73        2.82      1.29 o 
  -6   3   7        5.12        4.60      1.26 o 
  -5   3   7        8.23        7.06      2.01 o 
  -4   3   7       26.31       26.44      2.39 o 
  -3   3   7       20.73       22.18      1.24 o 
  -2   3   7       59.18       51.40      1.62 o 
  -1   3   7       95.64       97.25      2.02 o 
   0   3   7       22.25       22.34      0.91 o 
   1   3   7       19.78       22.94      0.78 o 
   2   3   7      163.40      205.07      2.08 o 
   3   3   7      453.01      448.87      3.37 o 
   4   3   7      164.44      185.10      2.56 o 
   5   3   7      100.74      103.86      1.71 o 
   6   3   7       55.46       66.60      1.60 o 
   7   3   7       59.98       63.72      1.64 o 
   8   3   7        1.94        8.45      1.21 o 
   9   3   7       11.01       16.05      1.15 o 
  10   3   7       33.79       28.41      1.65 o 
  11   3   7        0.50       -0.01      0.85 o 
  12   3   7       10.93       10.79      1.60 o 
  13   3   7       62.70       63.22      4.77 o 
  -8   4   7        0.78        2.63      1.44 o 
  -7   4   7        4.41        6.67      1.47 o 
  -6   4   7       10.86       13.78      1.66 o 
  -5   4   7        2.14        0.94      1.05 o 
  -4   4   7        8.01        5.87      1.21 o 
  -3   4   7       16.01       14.24      1.31 o 
  -2   4   7      134.34      128.18      2.47 o 
  -1   4   7      200.23      193.59      2.75 o 
   0   4   7      102.43      102.29      1.87 o 
   1   4   7      103.10       94.11      1.48 o 
   2   4   7       89.78       95.36      1.56 o 
   3   4   7      331.78      316.90      3.00 o 
   4   4   7       51.10       61.79      1.11 o 
   5   4   7       34.72       31.49      0.88 o 
   6   4   7       16.13       14.65      0.82 o 
   7   4   7      118.92      113.46      1.93 o 
   8   4   7      213.39      228.87      4.72 o 
   9   4   7        3.55        5.93      0.95 o 
  10   4   7      122.29      127.23      3.06 o 
  11   4   7       20.32       21.80      1.68 o 
  12   4   7       11.99       15.52      4.18 o 
  13   4   7       11.70       11.04      2.70 o 
  14   4   7        3.17        3.69      2.53 o 
  -7   5   7        9.70        8.30      1.77 o 
  -6   5   7       27.86       32.00      2.71 o 
  -5   5   7       11.77       12.95      1.61 o 
  -4   5   7       10.51        8.17      1.37 o 
  -3   5   7        6.44        6.31      1.24 o 
  -2   5   7       22.94       21.74      1.27 o 
  -1   5   7        3.70        8.25      0.94 o 
   0   5   7       69.05       69.71      1.82 o 
   1   5   7       33.56       30.71      1.30 o 
   2   5   7       59.11       56.28      1.26 o 
   3   5   7      170.46      175.36      2.37 o 
   4   5   7       60.81       60.30      1.35 o 
   5   5   7       92.03       96.04      1.50 o 
   6   5   7       96.41       93.25      1.72 o 
   7   5   7       63.07       63.57      1.84 o 
   8   5   7        4.45        4.17      1.39 o 
   9   5   7       45.56       44.81      1.94 o 
  10   5   7        8.48        6.86      1.40 o 
  11   5   7        3.01        5.42      1.45 o 
  12   5   7        1.13        0.36      1.82 o 
  13   5   7       79.42       79.66      5.67 o 
  14   5   7       64.26       64.17      5.39 o 
  -6   6   7       18.70       22.94      2.35 o 
  -5   6   7       17.93       19.48      1.86 o 
  -4   6   7        3.79        3.94      1.30 o 
  -3   6   7       19.26       19.73      2.33 o 
  -2   6   7       17.71       18.24      1.48 o 
  -1   6   7      111.18      104.00      2.33 o 
   0   6   7       55.14       53.99      1.71 o 
   1   6   7       16.24       18.18      1.12 o 
   2   6   7        0.54        0.37      0.49 o 
   3   6   7      119.36      116.13      1.90 o 
   4   6   7      608.83      604.85      6.63 o 
   5   6   7       12.47        8.35      0.88 o 
   6   6   7        2.32        4.55      0.84 o 
   7   6   7      243.76      227.37      3.42 o 
   8   6   7       48.38       38.91      1.82 o 
   9   6   7       52.60       64.18      2.21 o 
  10   6   7       25.54       28.17      1.87 o 
  11   6   7       22.35       20.26      2.50 o 
  12   6   7       21.61       22.05      3.46 o 
  13   6   7       36.95       31.25      4.03 o 
  14   6   7       32.90       38.59      4.69 o 
  -6   7   7       22.51       31.64      3.05 o 
  -5   7   7        9.53        8.77      2.03 o 
  -4   7   7        8.60        8.06      1.49 o 
  -3   7   7       13.97       16.67      1.70 o 
  -2   7   7        4.91        3.98      1.38 o 
  -1   7   7        2.95        0.67      0.94 o 
   0   7   7        0.74        1.40      0.72 o 
   1   7   7        7.07        8.02      1.02 o 
   2   7   7       86.52       83.70      2.17 o 
   3   7   7      103.11       94.42      2.10 o 
   4   7   7      502.93      510.11      5.19 o 
   5   7   7       10.46       16.82      1.31 o 
   6   7   7      193.45      177.85      4.43 o 
   7   7   7      161.16      173.82      2.77 o 
   8   7   7      293.63      277.34      4.37 o 
   9   7   7        7.59        5.31      1.34 o 
  10   7   7        8.62        9.23      1.26 o 
  11   7   7        6.26        6.39      1.35 o 
  12   7   7       20.31       22.11      3.66 o 
  13   7   7      141.65      157.65      8.32 o 
  14   7   7       41.14       46.59      5.11 o 
  -5   8   7        6.40        8.80      1.73 o 
  -4   8   7        7.14       10.15      1.59 o 
  -3   8   7       22.63       23.43      1.98 o 
  -2   8   7        3.62        1.27      1.10 o 
  -1   8   7        6.42        4.22      1.08 o 
   0   8   7        7.21        5.55      1.09 o 
   1   8   7       31.40       30.85      1.47 o 
   2   8   7       66.02       59.66      1.84 o 
   3   8   7       32.26       34.37      1.47 o 
   4   8   7       84.76       77.45      2.36 o 
   5   8   7       99.51      101.91      2.40 o 
   6   8   7       29.12       25.55      1.34 o 
   7   8   7       74.73       71.01      2.12 o 
   8   8   7       83.03       73.43      1.95 o 
   9   8   7       62.44       56.40      2.15 o 
  10   8   7        7.76        9.33      2.00 o 
  11   8   7       11.74       11.30      1.80 o 
  12   8   7      104.80      112.35      6.49 o 
  13   8   7       25.66       35.60      4.77 o 
  14   8   7       70.84       72.62      6.33 o 
  -4   9   7        4.09        3.49      2.20 o 
  -3   9   7       13.54       12.76      2.01 o 
  -2   9   7        1.58        1.43      1.19 o 
  -1   9   7        5.84        7.03      1.40 o 
   0   9   7        1.64        0.82      0.93 o 
   1   9   7       49.51       52.02      2.22 o 
   2   9   7      108.05      102.63      2.68 o 
   3   9   7       15.65       16.75      1.25 o 
   4   9   7      153.24      154.35      4.04 o 
   5   9   7       12.32       12.81      1.31 o 
   6   9   7       73.02       73.86      2.38 o 
   7   9   7       61.87       58.63      3.52 o 
   8   9   7        4.71        2.80      0.91 o 
   9   9   7       13.59       15.79      1.79 o 
  10   9   7       15.23       17.78      2.25 o 
  11   9   7        5.20        6.75      1.76 o 
  12   9   7       22.92       20.55      2.83 o 
  13   9   7       35.00       35.60      4.91 o 
  14   9   7       16.24       17.20      4.00 o 
  -3  10   7        0.36       -1.17      1.68 o 
  -2  10   7        6.24       10.81      1.63 o 
  -1  10   7        7.45        8.27      1.62 o 
   0  10   7        6.12        5.71      1.37 o 
   1  10   7       16.35       18.39      2.00 o 
   2  10   7       10.55       10.77      1.49 o 
   3  10   7        9.69        7.67      1.39 o 
   4  10   7       34.31       37.16      2.00 o 
   5  10   7       11.26       12.76      1.40 o 
   6  10   7       43.91       46.39      2.58 o 
   7  10   7       22.78       19.59      1.94 o 
   8  10   7        1.95        3.07      1.57 o 
   9  10   7       26.68       27.75      2.92 o 
  10  10   7       26.17       24.99      2.50 o 
  11  10   7        1.85        0.04      1.90 o 
  12  10   7        0.78        1.51      1.58 o 
  13  10   7        3.59        5.64      1.93 o 
  -2  11   7        0.44       -0.25      2.02 o 
  -1  11   7        0.17       -1.18      1.18 o 
   0  11   7        3.26        2.65      1.31 o 
   1  11   7        1.53        2.75      1.27 o 
   2  11   7        3.78        4.32      1.45 o 
   3  11   7        5.11        4.03      1.71 o 
   4  11   7       18.77       20.89      2.51 o 
   5  11   7        4.28        5.18      1.42 o 
   6  11   7       26.58       33.29      3.91 o 
   7  11   7      102.78      105.58      3.76 o 
   8  11   7        1.47        1.72      1.19 o 
   9  11   7       34.58       37.82      4.55 o 
  10  11   7        0.87        0.14      3.59 o 
  11  11   7       10.21        3.20      2.63 o 
  12  11   7       14.31       15.35      4.01 o 
  13  11   7       63.09       70.57      4.32 o 
   0  12   7        0.47        1.54      1.38 o 
   1  12   7        9.40       12.38      2.37 o 
   2  12   7       16.10       14.09      4.55 o 
   3  12   7        3.31        4.12      1.88 o 
   4  12   7        3.09        1.15      1.49 o 
   5  12   7        1.12        1.18      1.52 o 
   6  12   7       45.63       42.04      3.28 o 
   7  12   7       38.10       36.38      3.72 o 
   8  12   7       15.44       15.04      2.04 o 
   9  12   7        1.74        1.77      1.41 o 
  10  12   7        2.07        0.84      1.38 o 
  11  12   7       28.14       38.41      3.81 o 
  12  12   7       19.41       18.27      3.15 o 
   2  13   7       17.79       24.78      4.48 o 
   3  13   7       14.08       14.24      2.60 o 
   4  13   7        1.67        0.51      3.08 o 
   5  13   7        0.78        0.61      1.68 o 
   6  13   7       27.78       32.38      3.23 o 
   7  13   7        8.30       10.48      2.26 o 
   8  13   7        2.85        3.20      1.93 o 
   9  13   7        1.85        0.22      1.45 o 
  10  13   7        1.99        0.35      1.48 o 
  11  13   7       23.58       28.94      3.65 o 
   5  14   7        1.56        1.29      1.83 o 
   6  14   7        6.68        5.96      2.12 o 
   7  14   7        0.84        0.50      1.75 o 
   8  14   7        6.71        6.07      2.23 o 
   9  14   7        0.33        0.06      1.78 o 
  -5 -10   8        4.80        2.80      1.88 o 
  -4 -10   8        1.30        2.98      1.80 o 
  -3 -10   8        4.68        5.80      1.86 o 
  -2 -10   8        0.45       -1.83      3.30 o 
  -1 -10   8        6.91        9.17      1.11 o 
   0 -10   8        3.87        4.03      3.09 o 
  -7  -9   8       35.59       47.90      6.04 o 
  -6  -9   8        5.50        6.46      2.14 o 
  -5  -9   8        3.91        4.41      1.55 o 
  -4  -9   8        2.56        3.86      1.58 o 
  -3  -9   8        6.08        6.74      1.65 o 
  -2  -9   8        4.11        2.61      1.41 o 
  -1  -9   8       27.31       30.28      1.63 o 
   0  -9   8        6.34        4.72      3.45 o 
   1  -9   8       11.89       17.46      2.60 o 
   2  -9   8        7.69        7.96      2.09 o 
   3  -9   8       17.42       13.43      2.33 o 
  -8  -8   8       15.47       17.16      2.83 o 
  -7  -8   8       20.62       23.28      2.25 o 
  -6  -8   8       40.46       45.85      2.64 o 
  -5  -8   8       26.44       26.71      2.21 o 
  -4  -8   8        4.74        1.42      1.19 o 
  -3  -8   8       20.44       20.90      2.13 o 
  -2  -8   8        7.96        6.18      1.44 o 
  -1  -8   8       21.87       22.20      1.49 o 
   0  -8   8       15.02       14.68      0.81 o 
   1  -8   8        7.09        9.02      2.00 o 
   2  -8   8        1.11        3.32      2.42 o 
   3  -8   8       17.59       15.89      2.20 o 
   4  -8   8        4.92        6.79      1.80 o 
   5  -8   8        1.86        2.83      1.61 o 
  -8  -7   8       40.61       44.66      3.74 o 
  -7  -7   8        1.26        0.60      1.33 o 
  -6  -7   8       46.57       49.00      2.64 o 
  -5  -7   8        2.23        1.97      1.04 o 
  -4  -7   8        9.44        8.35      1.49 o 
  -3  -7   8        3.14        2.83      1.14 o 
  -2  -7   8       43.25       43.67      2.48 o 
  -1  -7   8        6.83        7.64      1.60 o 
   0  -7   8       15.04       14.31      0.98 o 
   1  -7   8       11.02       11.85      1.78 o 
   2  -7   8       14.12       17.49      1.93 o 
   3  -7   8       16.91       13.08      1.73 o 
   4  -7   8        3.30        1.96      1.33 o 
   5  -7   8        3.23        2.46      1.37 o 
  -9  -6   8        0.03       -1.43      1.79 o 
  -8  -6   8       19.89       25.16      3.15 o 
  -7  -6   8        1.26        1.92      1.28 o 
  -6  -6   8       44.99       59.01      2.82 o 
  -5  -6   8       17.34       15.43      2.15 o 
  -4  -6   8       16.21       18.27      1.64 o 
  -3  -6   8       64.64       61.20      2.66 o 
  -2  -6   8       42.89       43.86      2.44 o 
  -1  -6   8       46.13       42.23      1.91 o 
   0  -6   8       15.04       16.71      1.09 o 
   1  -6   8       12.85       13.94      1.75 o 
   2  -6   8       61.81       52.17      2.67 o 
   3  -6   8        2.94        0.91      1.28 o 
   4  -6   8        4.75        4.20      1.62 o 
   5  -6   8        9.86        9.42      1.36 o 
  -9  -5   8        9.46       10.95      2.54 o 
  -8  -5   8       30.60       40.21      3.55 o 
  -7  -5   8        2.71        3.21      1.49 o 
  -6  -5   8        5.48        5.84      1.42 o 
  -5  -5   8        1.51        2.62      1.17 o 
  -4  -5   8       34.54       42.24      2.67 o 
  -3  -5   8       21.24       23.04      1.64 o 
  -2  -5   8       64.07       70.90      3.04 o 
  -1  -5   8      108.50      114.22      2.60 o 
   0  -5   8       42.15       42.55      1.34 o 
   1  -5   8       52.70       53.81      1.13 o 
   2  -5   8       40.29       37.17      2.19 o 
   3  -5   8        3.77        5.78      1.24 o 
   4  -5   8        6.76        8.88      1.30 o 
   5  -5   8        7.55        7.04      1.18 o 
   6  -5   8        1.89        0.98      1.18 o 
   7  -5   8        6.84        4.97      4.01 o 
  -9  -4   8        9.73       13.99      2.75 o 
  -8  -4   8        7.90        6.56      2.42 o 
  -7  -4   8        0.75       -0.26      2.21 o 
  -6  -4   8        5.80        1.75      1.20 o 
  -5  -4   8       60.03       61.63      2.96 o 
  -4  -4   8       14.69       14.49      1.53 o 
  -3  -4   8       12.51       11.44      1.37 o 
  -2  -4   8       43.46       42.72      1.85 o 
  -1  -4   8       17.15       17.27      1.26 o 
   0  -4   8       97.49       91.81      1.88 o 
   1  -4   8       33.89       27.63      1.11 o 
   2  -4   8        1.45        3.12      1.06 o 
   3  -4   8       39.50       38.26      2.58 o 
   4  -4   8       14.17       13.62      1.38 o 
   5  -4   8        3.75        3.19      0.98 o 
   6  -4   8       25.19       24.52      2.71 o 
   7  -4   8        0.22       -1.76      2.50 o 
   8  -4   8        9.29        7.84      4.04 o 
  -9  -3   8        1.89       -0.59      1.77 o 
  -8  -3   8        5.15        2.43      1.89 o 
  -7  -3   8        2.71        3.10      1.79 o 
  -6  -3   8        4.34        3.86      1.25 o 
  -5  -3   8       14.31       18.56      1.74 o 
  -4  -3   8       31.12       26.99      2.07 o 
  -3  -3   8      118.60      107.18      3.22 o 
  -2  -3   8       95.91       96.61      3.34 o 
  -1  -3   8       50.98       53.19      1.87 o 
   0  -3   8      267.22      270.23      3.88 o 
   1  -3   8       35.94       35.09      1.41 o 
   2  -3   8      212.21      206.51      4.44 o 
   3  -3   8       57.72       53.89      2.22 o 
   4  -3   8       50.82       50.70      2.05 o 
   5  -3   8       48.46       53.50      3.89 o 
   6  -3   8       20.97       24.36      2.42 o 
   7  -3   8        7.42        9.93      3.94 o 
   8  -3   8        2.49        0.42      2.89 o 
   9  -3   8       11.55       13.37      4.83 o 
  -9  -2   8       16.43       17.98      4.78 o 
  -8  -2   8        7.29       10.27      5.47 o 
  -7  -2   8        1.65        0.12      1.54 o 
  -6  -2   8       45.73       37.42      2.57 o 
  -5  -2   8       33.44       31.16      3.12 o 
  -4  -2   8       86.99       88.91      3.66 o 
  -3  -2   8      198.28      181.51      4.08 o 
  -2  -2   8       23.19       23.37      1.37 o 
  -1  -2   8       82.01       77.41      2.12 o 
   0  -2   8      108.21      106.63      2.16 o 
   1  -2   8        5.76        5.99      0.59 o 
   2  -2   8       44.80       43.51      0.84 o 
   3  -2   8       33.87       35.97      2.09 o 
   4  -2   8        4.90        3.98      0.98 o 
   5  -2   8       26.64       30.43      1.49 o 
   6  -2   8       53.88       48.10      2.34 o 
   7  -2   8       20.19       15.39      4.23 o 
   8  -2   8       17.55       12.88      3.97 o 
   9  -2   8       10.55       10.62      3.80 o 
  10  -2   8       13.75       14.76      4.71 o 
  -9  -1   8        5.02        5.40      2.21 o 
  -8  -1   8       35.92       37.44      3.38 o 
  -7  -1   8        7.04        7.84      2.04 o 
  -6  -1   8        1.71        1.18      1.51 o 
  -5  -1   8        3.95        1.71      1.10 o 
  -4  -1   8       17.21       23.01      1.75 o 
  -3  -1   8      207.56      201.47      4.13 o 
  -2  -1   8       31.26       33.07      1.73 o 
  -1  -1   8       14.16       13.41      1.07 o 
   0  -1   8      108.66      116.87      1.91 o 
   1  -1   8       68.09       61.91      1.29 o 
   2  -1   8       31.31       39.20      0.98 o 
   3  -1   8        1.63        1.81      0.76 o 
   4  -1   8      136.58      121.92      3.51 o 
   5  -1   8        8.08        9.57      0.99 o 
   6  -1   8      415.45      426.94      6.62 o 
   7  -1   8       45.07       46.78      5.57 o 
   8  -1   8       77.44       53.23      6.16 o 
   9  -1   8        2.38        5.03      3.01 o 
  10  -1   8       30.03       27.25      5.51 o 
  11  -1   8        5.29        1.98      3.55 o 
  -9   0   8       13.68       15.47      2.82 o 
  -8   0   8        7.39        8.76      1.88 o 
  -7   0   8        4.03        4.69      1.56 o 
  -6   0   8       11.83       11.54      1.79 o 
  -5   0   8        2.94        2.74      1.13 o 
  -4   0   8       52.67       53.49      2.32 o 
  -3   0   8      185.57      192.09      4.06 o 
  -2   0   8       15.85       16.11      1.40 o 
  -1   0   8      245.20      235.59      3.57 o 
   0   0   8       34.51       33.16      1.50 o 
   1   0   8      103.38       85.94      1.47 o 
   2   0   8       41.81       34.30      0.96 o 
   3   0   8       23.11       21.82      0.63 o 
   4   0   8       23.01       25.17      1.31 o 
   5   0   8        8.74        9.29      0.88 o 
   6   0   8      145.60      127.09      3.56 o 
   7   0   8       42.13       49.06      1.65 o 
   8   0   8       23.31       24.11      4.51 o 
   9   0   8        7.29        0.28      2.41 o 
  10   0   8       24.73       29.73      5.34 o 
  11   0   8       18.92       21.91      5.26 o 
  12   0   8        2.03        0.15      3.61 o 
  -8   1   8       20.90       24.35      2.49 o 
  -7   1   8        4.71        3.65      1.37 o 
  -6   1   8        2.56        4.63      1.32 o 
  -5   1   8       44.04       43.64      2.33 o 
  -4   1   8        5.69        6.68      1.07 o 
  -3   1   8       34.45       36.28      2.31 o 
  -2   1   8       29.25       26.78      1.99 o 
  -1   1   8       47.97       48.95      1.74 o 
   0   1   8        0.82        1.80      0.63 o 
   1   1   8       63.03       64.02      1.33 o 
   2   1   8       23.36       23.13      0.79 o 
   3   1   8       46.32       52.16      1.26 o 
   4   1   8        9.54       11.33      0.74 o 
   5   1   8       69.66       66.44      2.52 o 
   6   1   8       57.26       57.75      2.94 o 
   7   1   8      372.33      372.93      5.47 o 
   8   1   8      104.35      111.32      6.59 o 
   9   1   8       43.30       38.27      2.28 o 
  10   1   8        1.32       -1.28      2.49 o 
  11   1   8       33.64       40.39      5.82 o 
  12   1   8        9.30        8.37      4.31 o 
  -8   2   8        1.84        2.54      1.61 o 
  -7   2   8       16.68       19.54      1.98 o 
  -6   2   8       14.78       16.77      1.59 o 
  -5   2   8        2.87        4.41      1.26 o 
  -4   2   8        1.64        2.12      0.89 o 
  -3   2   8       12.43       13.03      1.20 o 
  -2   2   8       71.45       76.19      2.09 o 
  -1   2   8       72.17       66.88      2.10 o 
   0   2   8       98.74       90.83      2.03 o 
   1   2   8       86.56       89.23      1.88 o 
   2   2   8      184.21      180.27      2.08 o 
   3   2   8       50.02       50.99      1.15 o 
   4   2   8      168.87      140.07      1.62 o 
   5   2   8        9.12        8.43      0.82 o 
   6   2   8      101.20      103.64      2.03 o 
   7   2   8       84.78      100.46      2.85 o 
   8   2   8        6.55       13.69      1.29 o 
   9   2   8       29.81       25.92      2.05 o 
  10   2   8       14.56       20.24      0.98 o 
  11   2   8        4.24        4.00      1.20 o 
  12   2   8       62.94       69.81      2.93 o 
  13   2   8        0.34        1.78      3.47 o 
  -8   3   8        5.35        3.78      1.52 o 
  -7   3   8       12.78       18.15      1.97 o 
  -6   3   8        2.71        2.11      1.22 o 
  -5   3   8        1.77        1.35      0.96 o 
  -4   3   8       13.54       15.62      1.46 o 
  -3   3   8       54.91       59.52      2.44 o 
  -2   3   8       22.98       20.86      1.34 o 
  -1   3   8       30.11       30.14      1.24 o 
   0   3   8       55.90       47.98      1.49 o 
   1   3   8       25.95       28.70      1.15 o 
   2   3   8       23.57       21.87      0.92 o 
   3   3   8      506.82      506.97      4.00 o 
   4   3   8      242.00      209.97      3.29 o 
   5   3   8       19.84       21.11      0.81 o 
   6   3   8       88.30       99.08      2.46 o 
   7   3   8      176.42      175.74      2.88 o 
   8   3   8       40.44       32.12      1.32 o 
   9   3   8      176.04      198.89      4.54 o 
  10   3   8        1.52        1.47      0.86 o 
  11   3   8       16.27       16.04      1.43 o 
  12   3   8       39.44       47.00      2.29 o 
  13   3   8        1.86        4.51      3.03 o 
  -7   4   8       31.25       36.67      2.51 o 
  -6   4   8       25.34       26.24      2.17 o 
  -5   4   8       28.55       31.07      2.17 o 
  -4   4   8       45.50       41.43      2.31 o 
  -3   4   8       10.78        8.29      1.19 o 
  -2   4   8       25.93       31.67      1.38 o 
  -1   4   8      197.43      180.48      2.80 o 
   0   4   8       95.40       99.19      2.11 o 
   1   4   8       52.62       49.92      1.52 o 
   2   4   8       32.67       34.90      1.23 o 
   3   4   8      628.59      637.98      7.91 o 
   4   4   8       44.42       40.16      1.86 o 
   5   4   8       10.29       17.03      0.86 o 
   6   4   8      171.18      166.14      2.56 o 
   7   4   8      145.20      119.02      2.10 o 
   8   4   8      119.64      123.35      2.59 o 
   9   4   8       70.97       61.73      2.92 o 
  10   4   8        3.33        1.84      0.97 o 
  11   4   8       12.23       16.29      1.55 o 
  12   4   8        7.56        6.46      1.36 o 
  13   4   8       39.30       48.12      4.31 o 
  -6   5   8       18.11       19.52      1.99 o 
  -5   5   8       31.77       35.55      2.35 o 
  -4   5   8        3.79        3.87      1.27 o 
  -3   5   8        1.85        3.56      1.20 o 
  -2   5   8       14.74       12.90      1.24 o 
  -1   5   8       55.30       53.11      1.77 o 
   0   5   8       43.26       34.97      1.46 o 
   1   5   8       22.67       23.64      1.43 o 
   2   5   8       27.68       24.64      1.06 o 
   3   5   8      230.00      228.06      4.16 o 
   4   5   8      498.15      470.15      6.12 o 
   5   5   8       26.55       27.53      1.15 o 
   6   5   8       25.12       22.79      1.03 o 
   7   5   8        8.70       10.74      0.96 o 
   8   5   8       52.31       42.39      1.37 o 
   9   5   8       21.11       31.43      1.76 o 
  10   5   8       10.36       10.42      1.26 o 
  11   5   8       15.68       19.03      2.45 o 
  12   5   8       35.66       41.51      3.28 o 
  13   5   8       56.79       68.53      5.22 o 
  -6   6   8        0.57       -0.36      1.67 o 
  -5   6   8       14.84       15.62      2.17 o 
  -4   6   8        6.32        5.52      1.51 o 
  -3   6   8       32.94       31.85      2.12 o 
  -2   6   8       21.45       23.11      2.72 o 
  -1   6   8       18.35       20.73      1.43 o 
   0   6   8       49.00       43.16      1.64 o 
   1   6   8        0.49        0.07      0.71 o 
   2   6   8       45.90       48.31      1.88 o 
   3   6   8      127.64      126.01      2.20 o 
   4   6   8      225.83      219.29      3.18 o 
   5   6   8      150.56      132.85      2.89 o 
   6   6   8      154.16      163.32      3.09 o 
   7   6   8       72.96       57.51      1.96 o 
   8   6   8       13.96       15.57      1.22 o 
   9   6   8       76.04       67.59      2.26 o 
  10   6   8        2.44        1.19      1.17 o 
  11   6   8       20.08       28.73      2.85 o 
  12   6   8        3.72        2.49      2.24 o 
  13   6   8       32.15       33.76      4.23 o 
  14   6   8      107.77      129.31      7.53 o 
  -5   7   8        5.29        6.30      1.58 o 
  -4   7   8        0.94       -0.48      1.17 o 
  -3   7   8       27.39       39.88      2.41 o 
  -2   7   8       10.28       10.79      1.52 o 
  -1   7   8       16.36       15.88      2.26 o 
   0   7   8        9.03        4.66      0.90 o 
   1   7   8       17.39       21.05      1.40 o 
   2   7   8       99.34       96.80      2.68 o 
   3   7   8       87.45       77.61      2.19 o 
   4   7   8      371.59      352.18      5.38 o 
   5   7   8       35.19       31.49      1.32 o 
   6   7   8       13.50        9.66      0.94 o 
   7   7   8        2.26        2.58      0.79 o 
   8   7   8       93.93       89.56      3.33 o 
   9   7   8       10.27       18.43      1.60 o 
  10   7   8        2.39        0.59      0.93 o 
  11   7   8       10.20       15.08      3.13 o 
  12   7   8       20.68       20.18      3.54 o 
  13   7   8       33.23       39.10      4.65 o 
  14   7   8       52.41       48.01      5.20 o 
  -4   8   8        4.85        5.05      1.50 o 
  -3   8   8        1.02        0.66      1.22 o 
  -2   8   8       10.20       10.12      1.57 o 
  -1   8   8        8.76       11.93      1.55 o 
   0   8   8        2.34        3.66      1.22 o 
   1   8   8       15.55       13.32      1.27 o 
   2   8   8      151.41      162.36      3.99 o 
   3   8   8      166.97      155.23      3.16 o 
   4   8   8       30.27       35.27      1.76 o 
   5   8   8       40.73       36.68      1.61 o 
   6   8   8       87.19       88.85      2.30 o 
   7   8   8       13.37        9.89      1.00 o 
   8   8   8       17.66       14.30      1.33 o 
   9   8   8       51.16       61.45      2.82 o 
  10   8   8        0.07       -0.31      0.96 o 
  11   8   8       26.57       26.01      2.34 o 
  12   8   8        0.62        1.42      2.15 o 
  13   8   8       32.45       34.86      4.62 o 
  14   8   8        6.52        7.58      3.09 o 
  -3   9   8       12.99       10.20      1.72 o 
  -2   9   8        6.55        6.22      1.65 o 
  -1   9   8        7.77        6.61      1.51 o 
   0   9   8       16.92       21.67      1.92 o 
   1   9   8        0.31       -0.74      1.07 o 
   2   9   8       89.18       86.68      3.43 o 
   3   9   8        3.85        3.50      0.98 o 
   4   9   8        0.28       -0.31      0.77 o 
   5   9   8       36.41       37.99      1.89 o 
   6   9   8       15.30       11.29      1.27 o 
   7   9   8        0.96        1.20      1.00 o 
   8   9   8       71.87       72.78      3.03 o 
   9   9   8       36.35       35.50      2.07 o 
  10   9   8       36.69       35.85      2.85 o 
  11   9   8       14.53       17.72      2.70 o 
  12   9   8        3.15        3.29      1.50 o 
  13   9   8        4.28        4.17      2.84 o 
  -2  10   8        0.64        1.26      1.34 o 
  -1  10   8        6.52        4.05      1.43 o 
   0  10   8        2.37        2.55      1.60 o 
   1  10   8        8.97       10.23      2.77 o 
   2  10   8        2.35        1.82      1.40 o 
   3  10   8       15.43       14.42      1.90 o 
   4  10   8       22.43       23.74      1.74 o 
   5  10   8       22.87       23.74      1.88 o 
   6  10   8       10.09        7.86      1.40 o 
   7  10   8       31.59       32.33      2.28 o 
   8  10   8       82.51       82.66      3.21 o 
   9  10   8        2.71        2.60      1.78 o 
  10  10   8       16.66       17.03      1.95 o 
  11  10   8        8.44        9.68      2.06 o 
  12  10   8        7.21        5.48      1.81 o 
  13  10   8       33.33       33.40      2.93 o 
  -1  11   8        0.06       -0.91      1.39 o 
   0  11   8        0.10        1.08      1.44 o 
   1  11   8        1.10        0.66      1.68 o 
   2  11   8       23.35       17.89      2.56 o 
   3  11   8       15.79       16.96      2.47 o 
   4  11   8       11.26        9.33      2.07 o 
   5  11   8        3.88        3.87      1.32 o 
   6  11   8        4.32        3.92      1.42 o 
   7  11   8        8.85       11.55      1.80 o 
   8  11   8        5.47        5.48      1.45 o 
   9  11   8        2.26        3.35      1.35 o 
  10  11   8       21.75       21.26      2.90 o 
  11  11   8        4.24        6.77      2.26 o 
  12  11   8       48.23       47.75      3.69 o 
   1  12   8        0.25       -1.09      2.32 o 
   2  12   8        9.19        9.47      2.21 o 
   3  12   8        4.04        0.85      1.66 o 
   4  12   8       27.22       21.97      6.62 o 
   5  12   8        1.87        1.28      2.20 o 
   6  12   8        3.13        6.55      1.67 o 
   7  12   8        9.71       14.49      2.00 o 
   8  12   8        8.10        6.45      1.63 o 
   9  12   8        4.86        3.99      1.63 o 
  10  12   8        4.49        4.26      2.01 o 
  11  12   8       15.40       15.76      3.20 o 
  12  12   8       61.22       65.07      4.70 o 
   3  13   8        8.90        6.31      2.18 o 
   4  13   8        2.65        1.57      1.95 o 
   5  13   8        1.93        3.18      1.89 o 
   6  13   8        1.12        1.00      1.77 o 
   7  13   8       10.86       13.82      2.52 o 
   8  13   8        4.86        7.61      1.86 o 
   9  13   8        0.08       -0.36      1.39 o 
  10  13   8        2.48        0.93      4.11 o 
  -4  -9   9        2.17        3.00      1.74 o 
  -3  -9   9        0.50        0.92      1.54 o 
  -2  -9   9        4.34        2.98      1.73 o 
  -1  -9   9       21.63       21.47      1.38 o 
   0  -9   9       18.74       16.33      4.08 o 
   1  -9   9        8.44        9.08      3.37 o 
  -6  -8   9       10.82       12.91      3.25 o 
  -5  -8   9        4.97        4.06      1.54 o 
  -4  -8   9        3.99        4.34      1.42 o 
  -3  -8   9        1.05        1.86      1.36 o 
  -2  -8   9        5.17        5.94      1.52 o 
  -1  -8   9       17.54       20.32      1.77 o 
   0  -8   9        6.29        5.88      0.98 o 
   1  -8   9        5.02        4.71      1.93 o 
   2  -8   9        7.09        7.59      2.00 o 
   3  -8   9        0.18        0.25      1.55 o 
  -7  -7   9       18.94       19.01      2.19 o 
  -6  -7   9       32.92       35.63      2.46 o 
  -5  -7   9        0.82        0.90      1.31 o 
  -4  -7   9        1.91        1.94      1.22 o 
  -3  -7   9        2.58        2.25      1.25 o 
  -2  -7   9        0.20       -0.21      1.08 o 
  -1  -7   9        4.28        2.62      0.99 o 
   0  -7   9       21.68       19.44      0.95 o 
   1  -7   9        3.34        3.09      2.62 o 
   2  -7   9        4.52        3.68      1.50 o 
   3  -7   9       11.30        7.68      1.75 o 
   4  -7   9        7.44        6.05      1.58 o 
   5  -7   9       11.95       11.13      1.83 o 
  -7  -6   9        4.51        7.01      1.89 o 
  -6  -6   9        2.37        3.25      1.39 o 
  -5  -6   9        3.65        3.80      1.31 o 
  -4  -6   9       26.96       28.06      2.61 o 
  -3  -6   9       11.04        9.98      1.48 o 
  -2  -6   9       30.35       33.95      3.63 o 
  -1  -6   9       14.12       13.56      1.31 o 
   0  -6   9       27.79       28.44      1.21 o 
   1  -6   9        3.12        4.93      1.41 o 
   2  -6   9       17.46       17.52      1.94 o 
   3  -6   9        3.99        5.68      1.45 o 
   4  -6   9        0.10       -0.78      1.09 o 
   5  -6   9        0.99        0.94      1.15 o 
   6  -6   9        6.59        6.96      4.26 o 
  -8  -5   9       38.35       42.96      3.79 o 
  -7  -5   9       49.46       51.44      3.85 o 
  -6  -5   9        1.76        1.68      1.41 o 
  -5  -5   9       18.29       17.04      1.80 o 
  -4  -5   9        3.18        4.02      1.65 o 
  -3  -5   9       11.69       13.77      1.99 o 
  -2  -5   9       51.68       47.56      4.14 o 
  -1  -5   9       37.06       34.71      1.77 o 
   0  -5   9        2.68        0.06      0.58 o 
   1  -5   9       22.20       22.12      0.95 o 
   2  -5   9        1.76       -1.03      1.07 o 
   3  -5   9        3.67        2.73      1.21 o 
   4  -5   9        0.34        0.16      1.00 o 
   5  -5   9        9.95       12.62      1.45 o 
   6  -5   9        4.23        4.54      3.80 o 
   7  -5   9        1.77        2.50      3.87 o 
  -8  -4   9        3.07        3.96      2.15 o 
  -7  -4   9       18.79       23.16      2.89 o 
  -6  -4   9        2.04        3.01      1.34 o 
  -5  -4   9       30.21       29.85      2.33 o 
  -4  -4   9        1.33        1.21      1.04 o 
  -3  -4   9       34.58       35.24      1.96 o 
  -2  -4   9       13.15       12.41      1.75 o 
  -1  -4   9       22.76       22.62      2.44 o 
   0  -4   9       37.99       38.99      1.59 o 
   1  -4   9       27.63       23.93      0.85 o 
   2  -4   9       42.21       43.96      2.39 o 
   3  -4   9        1.75        0.79      1.04 o 
   4  -4   9       27.25       28.35      1.89 o 
   5  -4   9       19.67       19.51      1.55 o 
   6  -4   9       26.00       21.69      1.91 o 
   7  -4   9       15.93       17.55      5.05 o 
   8  -4   9        5.62        5.97      4.00 o 
  -8  -3   9       70.54       80.53      4.76 o 
  -7  -3   9        0.02        0.78      1.68 o 
  -6  -3   9        4.24        5.28      1.43 o 
  -5  -3   9        2.99        2.54      1.17 o 
  -4  -3   9       30.53       33.04      2.07 o 
  -3  -3   9       44.85       45.16      2.17 o 
  -2  -3   9        8.74       10.21      1.60 o 
  -1  -3   9       89.46       97.90      2.98 o 
   0  -3   9       38.57       35.22      1.52 o 
   1  -3   9       86.00       77.81      1.47 o 
   2  -3   9       60.60       61.65      2.65 o 
   3  -3   9       28.75       32.80      1.97 o 
   4  -3   9        1.25        0.36      1.40 o 
   5  -3   9       19.15       19.71      1.49 o 
   6  -3   9        1.91        3.23      0.88 o 
   7  -3   9       23.27       18.90      4.63 o 
   8  -3   9       25.16       22.09      5.14 o 
   9  -3   9       27.03       21.80      5.74 o 
  -8  -2   9       21.58       25.02      3.17 o 
  -7  -2   9        5.52        4.77      1.97 o 
  -6  -2   9       29.45       29.60      2.48 o 
  -5  -2   9        7.30        4.62      1.52 o 
  -4  -2   9        9.52        8.36      1.38 o 
  -3  -2   9      155.11      146.73      3.66 o 
  -2  -2   9       11.98       13.12      1.54 o 
  -1  -2   9        3.37        1.79      0.76 o 
   0  -2   9       51.45       47.33      1.72 o 
   1  -2   9        7.48        8.41      0.74 o 
   2  -2   9      132.92      118.62      1.46 o 
   3  -2   9       57.27       49.15      2.26 o 
   4  -2   9       14.89       13.44      1.36 o 
   5  -2   9      140.24      130.30      3.21 o 
   6  -2   9       43.09       38.34      1.71 o 
   7  -2   9       41.47       50.08      6.16 o 
   8  -2   9       37.57       34.32      5.68 o 
   9  -2   9       11.23       10.90      4.43 o 
  10  -2   9       13.41       13.68      5.00 o 
  -8  -1   9       32.65       37.62      3.56 o 
  -7  -1   9        0.48       -0.43      1.65 o 
  -6  -1   9        3.26        0.64      1.63 o 
  -5  -1   9        6.16        4.66      1.31 o 
  -4  -1   9       52.74       52.04      2.47 o 
  -3  -1   9       60.39       62.24      3.21 o 
  -2  -1   9      212.73      224.34      4.96 o 
  -1  -1   9       82.78       81.84      2.02 o 
   0  -1   9      219.30      217.50      3.27 o 
   1  -1   9       96.58       92.13      1.91 o 
   2  -1   9       56.37       52.46      1.22 o 
   3  -1   9       17.51       15.69      1.21 o 
   4  -1   9       38.00       37.24      1.91 o 
   5  -1   9       44.91       45.27      1.97 o 
   6  -1   9       80.96       71.34      2.17 o 
   7  -1   9       74.91       75.35      3.40 o 
   8  -1   9        2.05        0.52      2.61 o 
   9  -1   9        5.45        3.30      2.92 o 
  10  -1   9       36.36       33.76      5.99 o 
  11  -1   9        2.43       -0.45      3.63 o 
  -8   0   9       19.22       15.19      2.70 o 
  -7   0   9        6.91        9.34      2.29 o 
  -6   0   9       28.40       26.18      2.87 o 
  -5   0   9        8.91        9.50      1.78 o 
  -4   0   9       18.07       16.15      1.69 o 
  -3   0   9       26.86       24.89      1.83 o 
  -2   0   9       22.55       22.51      1.63 o 
  -1   0   9      267.57      276.96      4.91 o 
   0   0   9       34.07       31.37      1.47 o 
   1   0   9        2.06        5.88      0.78 o 
   2   0   9       51.60       43.48      1.15 o 
   3   0   9       24.17       22.82      0.75 o 
   4   0   9       80.92       73.40      2.05 o 
   5   0   9       12.44       12.28      0.97 o 
   6   0   9      112.91       98.57      2.66 o 
   7   0   9       20.22       23.43      1.37 o 
   8   0   9       13.99       16.72      1.56 o 
   9   0   9        1.87       -0.15      2.44 o 
  10   0   9       27.26       31.86      5.73 o 
  11   0   9       11.75       16.12      4.83 o 
  -8   1   9        0.38       -0.04      1.40 o 
  -7   1   9       12.99       12.12      2.56 o 
  -6   1   9       31.94       34.84      3.23 o 
  -5   1   9       18.93       24.01      2.70 o 
  -4   1   9       15.87       17.43      1.96 o 
  -3   1   9        6.78        7.02      1.29 o 
  -2   1   9       42.43       38.84      2.51 o 
  -1   1   9       93.16       90.78      2.37 o 
   0   1   9      152.15      139.97      2.58 o 
   1   1   9       92.34       93.14      1.77 o 
   2   1   9       14.44       21.56      0.87 o 
   3   1   9       47.91       48.42      1.14 o 
   4   1   9       12.02       11.78      0.56 o 
   5   1   9      186.32      186.28      3.06 o 
   6   1   9       82.60       85.35      2.34 o 
   7   1   9       26.82       30.28      1.63 o 
   8   1   9       26.03       26.31      1.88 o 
   9   1   9        3.36        0.80      2.17 o 
  10   1   9       42.73       47.83      6.36 o 
  11   1   9        5.28       13.69      4.37 o 
  12   1   9        0.11       -2.99      2.99 o 
  -7   2   9        7.36        5.52      1.71 o 
  -6   2   9       15.86       15.36      2.03 o 
  -5   2   9        1.16        0.87      1.54 o 
  -4   2   9        2.41        0.86      1.21 o 
  -3   2   9        1.52        0.47      0.98 o 
  -2   2   9       29.13       28.88      2.66 o 
  -1   2   9       41.95       34.67      1.90 o 
   0   2   9        2.08        1.59      0.72 o 
   1   2   9       48.99       49.84      2.19 o 
   2   2   9       57.92       61.59      1.46 o 
   3   2   9       20.60       14.95      0.79 o 
   4   2   9      434.14      417.02      3.65 o 
   5   2   9      113.86       92.23      1.99 o 
   6   2   9      119.11      113.89      2.35 o 
   7   2   9       54.17       47.51      1.61 o 
   8   2   9       47.19       43.00      1.48 o 
   9   2   9       15.44       24.70      1.34 o 
  10   2   9       21.47       20.51      1.30 o 
  11   2   9       48.23       49.08      2.03 o 
  12   2   9        2.50        5.03      3.71 o 
  -7   3   9        8.73       10.97      2.45 o 
  -6   3   9       20.14       25.00      2.92 o 
  -5   3   9       34.92       34.07      2.53 o 
  -4   3   9       25.22       27.01      3.25 o 
  -3   3   9        6.32        8.18      1.72 o 
  -2   3   9       47.26       54.08      2.40 o 
  -1   3   9        2.10        4.33      1.00 o 
   0   3   9      125.19      121.26      2.86 o 
   1   3   9       71.75       77.32      1.96 o 
   2   3   9       39.35       32.83      1.22 o 
   3   3   9      125.08      137.16      2.55 o 
   4   3   9      134.17      141.75      2.16 o 
   5   3   9       51.08       52.75      1.40 o 
   6   3   9      159.12      157.64      2.93 o 
   7   3   9       14.74       22.82      1.53 o 
   8   3   9       10.17        9.75      1.01 o 
   9   3   9       10.81       10.64      1.23 o 
  10   3   9       15.38       15.33      1.90 o 
  11   3   9       26.73       26.12      1.71 o 
  12   3   9       14.10       14.90      2.28 o 
  13   3   9        3.39        5.22      1.91 o 
  -6   4   9        5.81        3.90      2.88 o 
  -5   4   9       30.79       36.22      3.20 o 
  -4   4   9        8.84        8.77      2.05 o 
  -3   4   9       24.41       24.68      3.28 o 
  -2   4   9       69.64       74.99      2.48 o 
  -1   4   9       19.91       13.62      1.23 o 
   0   4   9      240.79      235.15      4.16 o 
   1   4   9       14.32       18.74      1.86 o 
   2   4   9       19.42       18.92      1.08 o 
   3   4   9       70.63       68.71      2.48 o 
   4   4   9      508.58      478.07      4.91 o 
   5   4   9       64.00       55.00      1.46 o 
   6   4   9       13.36        9.59      0.83 o 
   7   4   9        8.05        5.44      0.90 o 
   8   4   9        1.35        0.20      0.71 o 
   9   4   9       31.48       29.31      1.86 o 
  10   4   9        0.88        2.31      0.98 o 
  11   4   9       75.49       94.52      4.54 o 
  12   4   9       63.34       65.45      2.79 o 
  13   4   9        4.97        3.65      1.89 o 
  -6   5   9       12.72       13.61      2.17 o 
  -5   5   9        8.17        9.20      1.90 o 
  -4   5   9       13.40       15.17      2.06 o 
  -3   5   9        2.42        2.23      1.33 o 
  -2   5   9       39.80       37.45      2.82 o 
  -1   5   9       19.05       17.51      1.52 o 
   0   5   9       63.76       57.72      2.02 o 
   1   5   9       20.88       24.40      1.41 o 
   2   5   9       22.89       20.40      1.19 o 
   3   5   9      100.71       96.21      1.90 o 
   4   5   9       31.78       36.23      1.16 o 
   5   5   9      121.86      129.35      2.69 o 
   6   5   9      189.45      177.87      4.00 o 
   7   5   9       70.44       75.78      2.10 o 
   8   5   9       22.45       21.41      1.31 o 
   9   5   9       15.18       16.23      1.47 o 
  10   5   9        2.18        3.35      1.14 o 
  11   5   9        4.93        6.38      2.67 o 
  12   5   9       19.42       21.47      2.66 o 
  13   5   9        0.35       -1.14      1.82 o 
  -5   6   9       42.34       48.07      6.60 o 
  -4   6   9        1.37        1.08      1.91 o 
  -3   6   9       17.69       17.65      2.08 o 
  -2   6   9        1.66        3.42      2.33 o 
  -1   6   9       13.27       12.29      1.80 o 
   0   6   9       72.73       63.42      2.57 o 
   1   6   9       38.87       36.52      1.85 o 
   2   6   9        0.43       -0.75      0.75 o 
   3   6   9       45.38       39.98      1.61 o 
   4   6   9      223.72      222.22      3.89 o 
   5   6   9       52.78       49.77      1.59 o 
   6   6   9        6.09        9.42      1.05 o 
   7   6   9       39.57       42.06      1.76 o 
   8   6   9       41.82       40.98      1.71 o 
   9   6   9       12.73       10.62      1.50 o 
  10   6   9       33.05       44.64      3.00 o 
  11   6   9       19.82       19.99      2.55 o 
  12   6   9        7.67        8.40      2.15 o 
  13   6   9       13.55       11.72      3.04 o 
  -4   7   9       11.04        8.76      1.94 o 
  -3   7   9       14.43       13.84      2.04 o 
  -2   7   9        3.14        4.95      1.74 o 
  -1   7   9       10.27       10.45      2.05 o 
   0   7   9        2.15        0.16      1.01 o 
   1   7   9       42.29       42.30      2.22 o 
   2   7   9       23.94       26.73      1.65 o 
   3   7   9       51.32       41.89      2.32 o 
   4   7   9       61.47       57.48      1.93 o 
   5   7   9      102.16      112.83      2.47 o 
   6   7   9       61.20       62.21      2.78 o 
   7   7   9       49.93       48.86      2.02 o 
   8   7   9       11.55       12.22      1.25 o 
   9   7   9       12.98       16.53      1.48 o 
  10   7   9       62.78       54.87      3.50 o 
  11   7   9       31.66       29.49      3.11 o 
  12   7   9        8.98        9.60      2.89 o 
  13   7   9        4.72        1.27      2.30 o 
  -3   8   9        4.11        4.43      1.65 o 
  -2   8   9       17.73       19.21      2.60 o 
  -1   8   9        0.22        0.09      1.41 o 
   0   8   9        5.41        3.70      1.61 o 
   1   8   9        0.30        0.54      1.06 o 
   2   8   9        8.33        8.23      1.34 o 
   3   8   9        5.55        6.17      1.43 o 
   4   8   9        2.02        1.99      0.87 o 
   5   8   9       21.49       23.61      1.56 o 
   6   8   9        1.43        4.93      0.89 o 
   7   8   9        8.67        8.59      1.25 o 
   8   8   9       60.04       55.21      2.55 o 
   9   8   9       12.51        9.02      1.55 o 
  10   8   9        9.25       10.84      1.56 o 
  11   8   9        7.54        8.30      1.54 o 
  12   8   9        0.95        1.56      2.42 o 
  13   8   9        4.66        4.12      2.61 o 
  -2   9   9        6.03        7.60      2.20 o 
  -1   9   9        3.65        3.32      2.00 o 
   0   9   9        4.06        5.27      2.37 o 
   1   9   9       12.23       16.23      2.42 o 
   2   9   9        4.48        4.23      1.43 o 
   3   9   9       52.88       58.68      2.70 o 
   4   9   9        4.14        5.13      1.18 o 
   5   9   9       46.24       42.38      2.32 o 
   6   9   9       29.25       29.65      2.04 o 
   7   9   9       17.57       20.60      1.64 o 
   8   9   9       96.04      106.81      4.59 o 
   9   9   9       17.18       19.35      2.00 o 
  10   9   9       14.37       18.89      2.33 o 
  11   9   9        1.07        1.13      1.42 o 
  12   9   9        4.60        7.16      1.70 o 
  13   9   9        1.10       -2.22      2.22 o 
  -1  10   9        1.88        1.62      1.84 o 
   0  10   9        0.39       -1.01      1.48 o 
   1  10   9        2.30        0.39      1.60 o 
   2  10   9       10.96       13.93      2.67 o 
   3  10   9       32.42       30.00      2.44 o 
   4  10   9       10.06       11.13      1.88 o 
   5  10   9        5.86        6.94      1.33 o 
   6  10   9        8.12       10.55      1.49 o 
   7  10   9       16.19       19.33      1.74 o 
   8  10   9       19.51       19.69      2.69 o 
   9  10   9       13.67       15.23      3.09 o 
  10  10   9        0.57        0.92      1.72 o 
  11  10   9        4.72        4.47      1.69 o 
  12  10   9       25.46       28.34      2.78 o 
  13  10   9        7.19        9.16      2.57 o 
   0  11   9        1.83        0.09      1.76 o 
   1  11   9        7.84        7.85      2.15 o 
   2  11   9        7.74       10.17      2.25 o 
   3  11   9        2.65        2.35      1.65 o 
   4  11   9        2.96        3.08      1.68 o 
   5  11   9        5.56        5.31      1.27 o 
   6  11   9        3.03        2.69      1.27 o 
   7  11   9        2.90        2.68      1.43 o 
   8  11   9        4.40        3.48      2.63 o 
   9  11   9        6.28        2.91      1.93 o 
  10  11   9       16.37       23.32      3.03 o 
  11  11   9        2.88        3.45      1.85 o 
  12  11   9       22.87       18.63      3.86 o 
   2  12   9        5.44        8.67      2.29 o 
   3  12   9       13.18       16.67      3.30 o 
   4  12   9        0.88        0.83      1.70 o 
   5  12   9        4.59        5.71      2.42 o 
   6  12   9        1.14        0.27      1.76 o 
   7  12   9       11.51       10.72      1.89 o 
   8  12   9        5.87        8.92      1.80 o 
   9  12   9        1.19        2.64      2.55 o 
  10  12   9        1.31        2.26      2.04 o 
  11  12   9        8.89       16.76      4.26 o 
   4  13   9        5.57        6.51      2.15 o 
   5  13   9        4.29        0.49      1.69 o 
   6  13   9        0.61        1.82      1.71 o 
   7  13   9        1.38        1.79      2.32 o 
   8  13   9        0.38       -0.49      1.45 o 
   9  13   9        3.75        3.87      1.67 o 
  -4  -8  10        1.03       -0.90      2.95 o 
  -3  -8  10       11.36        8.76      3.10 o 
  -2  -8  10        2.34        2.21      1.50 o 
  -1  -8  10        2.42        0.66      0.90 o 
   0  -8  10        8.40        8.61      3.43 o 
   1  -8  10        2.40        3.50      2.83 o 
  -5  -7  10       21.22       23.75      2.34 o 
  -4  -7  10       13.69       14.78      1.91 o 
  -3  -7  10       18.17       21.38      3.30 o 
  -2  -7  10        8.08        7.42      1.64 o 
  -1  -7  10       13.55       14.40      1.34 o 
   0  -7  10        5.62        8.05      0.83 o 
   1  -7  10       16.38       17.91      2.58 o 
   2  -7  10        0.13       -1.48      1.48 o 
   3  -7  10        5.32        4.61      1.66 o 
   4  -7  10        5.39        5.69      1.64 o 
  -6  -6  10       22.85       21.41      2.16 o 
  -5  -6  10        7.70       13.06      2.33 o 
  -4  -6  10        4.86        4.14      2.23 o 
  -3  -6  10       13.08       14.91      2.03 o 
  -2  -6  10        4.07        8.84      1.65 o 
  -1  -6  10        5.67        6.19      1.12 o 
   0  -6  10        6.11        8.87      0.92 o 
   1  -6  10       14.20       16.82      2.40 o 
   2  -6  10       12.34       12.82      1.89 o 
   3  -6  10        6.34        8.16      1.62 o 
   4  -6  10        0.36        0.79      1.33 o 
   5  -6  10       20.48       24.09      4.43 o 
  -7  -5  10       21.03       32.82      3.66 o 
  -6  -5  10        0.57       -1.14      1.30 o 
  -5  -5  10       11.69       10.54      1.80 o 
  -4  -5  10        3.89        4.38      1.78 o 
  -3  -5  10        5.80        6.42      1.72 o 
  -2  -5  10        6.20        7.41      1.62 o 
  -1  -5  10        0.16        1.61      1.14 o 
   0  -5  10       26.11       27.65      1.26 o 
   1  -5  10       63.37       62.10      1.94 o 
   2  -5  10        4.84        4.79      1.44 o 
   3  -5  10        3.07        3.00      1.88 o 
   4  -5  10        1.09        2.12      1.18 o 
   5  -5  10       18.93       15.38      1.70 o 
   6  -5  10        9.62        6.89      4.09 o 
  -7  -4  10       57.20       56.95      4.11 o 
  -6  -4  10        6.54        6.30      1.62 o 
  -5  -4  10       23.35       25.53      2.16 o 
  -4  -4  10        8.69        8.24      1.48 o 
  -3  -4  10       65.69       71.30      3.48 o 
  -2  -4  10        1.22        3.87      2.01 o 
  -1  -4  10        9.48        7.97      3.28 o 
   0  -4  10        6.11        5.47      1.05 o 
   1  -4  10       57.72       57.41      1.80 o 
   2  -4  10       78.19       76.51      3.25 o 
   3  -4  10        0.56        1.71      1.17 o 
   4  -4  10        5.60        5.75      1.32 o 
   5  -4  10        3.88        3.43      1.17 o 
   6  -4  10        3.66        8.09      3.72 o 
   7  -4  10       10.39       11.41      4.55 o 
  -7  -3  10       31.56       33.47      3.45 o 
  -6  -3  10        9.41       10.15      1.99 o 
  -5  -3  10        6.55        9.15      1.69 o 
  -4  -3  10       11.01       10.58      1.55 o 
  -3  -3  10       15.78       14.64      1.56 o 
  -2  -3  10       42.03       40.28      2.71 o 
  -1  -3  10       37.19       44.51      2.74 o 
   0  -3  10       10.80       12.16      1.26 o 
   1  -3  10      123.56      114.84      1.87 o 
   2  -3  10        8.35        5.23      1.39 o 
   3  -3  10        3.84        2.30      1.16 o 
   4  -3  10       57.13       53.40      2.49 o 
   5  -3  10       21.04       26.09      2.25 o 
   6  -3  10        1.64        2.63      1.00 o 
   7  -3  10       13.85       22.59      5.25 o 
   8  -3  10       11.40       20.56      5.23 o 
  -7  -2  10       34.16       41.71      3.76 o 
  -6  -2  10        4.49        2.18      1.77 o 
  -5  -2  10        3.17        2.09      1.25 o 
  -4  -2  10        3.73        2.80      1.22 o 
  -3  -2  10       14.03       12.99      1.81 o 
  -2  -2  10       17.14       16.30      1.52 o 
  -1  -2  10       30.71       36.50      1.80 o 
   0  -2  10       91.43       83.43      2.65 o 
   1  -2  10       34.62       40.16      1.38 o 
   2  -2  10      163.87      149.93      2.19 o 
   3  -2  10       10.49       12.30      1.52 o 
   4  -2  10       24.99       22.69      1.76 o 
   5  -2  10       39.42       41.08      2.70 o 
   6  -2  10        3.64        3.00      1.15 o 
   7  -2  10       23.48       32.90      5.56 o 
   8  -2  10       36.49       27.25      5.59 o 
   9  -2  10        3.33        8.40      4.06 o 
  -7  -1  10        8.11        6.63      2.30 o 
  -6  -1  10       16.16       22.07      4.20 o 
  -5  -1  10       36.08       36.54      2.45 o 
  -4  -1  10        1.00       -0.16      1.05 o 
  -3  -1  10        1.88        3.38      1.17 o 
  -2  -1  10       52.07       48.89      2.05 o 
  -1  -1  10       36.99       41.76      1.62 o 
   0  -1  10       96.01       88.23      2.47 o 
   1  -1  10      116.74      114.92      2.74 o 
   2  -1  10       49.24       54.38      1.40 o 
   3  -1  10       59.42       56.49      2.15 o 
   4  -1  10       73.89       80.03      2.35 o 
   5  -1  10       74.24       79.03      3.10 o 
   6  -1  10       19.13       19.82      1.52 o 
   7  -1  10       12.81       11.54      1.16 o 
   8  -1  10        9.02        6.08      3.30 o 
   9  -1  10       24.64       33.04      6.05 o 
  10  -1  10       11.87       21.47      5.45 o 
  -7   0  10        2.49        3.29      2.18 o 
  -6   0  10       63.69       75.55      8.04 o 
  -5   0  10       22.15       25.38      2.91 o 
  -4   0  10        9.58       11.51      1.62 o 
  -3   0  10        0.86        1.10      1.08 o 
  -2   0  10        9.75       11.32      1.44 o 
  -1   0  10        4.59        4.57      0.95 o 
   0   0  10      172.70      147.90      3.18 o 
   1   0  10       44.01       49.51      1.79 o 
   2   0  10       34.63       37.58      1.24 o 
   3   0  10       17.46       17.43      0.73 o 
   4   0  10       52.87       50.71      1.97 o 
   5   0  10       46.76       44.45      1.75 o 
   6   0  10       65.53       68.01      2.41 o 
   7   0  10        1.92        1.85      0.90 o 
   8   0  10        3.27        2.89      1.11 o 
   9   0  10       10.17       17.12      4.52 o 
  10   0  10        8.37        3.07      3.50 o 
  11   0  10       12.97       12.49      4.66 o 
  -7   1  10        2.70        0.71      1.99 o 
  -6   1  10       18.06       16.78      2.79 o 
  -5   1  10       27.41       33.88      3.23 o 
  -4   1  10        5.84        6.73      1.48 o 
  -3   1  10       73.01       81.44      3.73 o 
  -2   1  10        5.49        5.88      1.23 o 
  -1   1  10       58.53       50.89      2.41 o 
   0   1  10        6.80        7.21      1.05 o 
   1   1  10       55.16       54.53      1.83 o 
   2   1  10       23.36       24.97      1.25 o 
   3   1  10       28.14       25.63      1.02 o 
   4   1  10       18.74       19.10      0.78 o 
   5   1  10      236.46      216.03      3.85 o 
   6   1  10       36.42       31.22      1.50 o 
   7   1  10        3.50        7.93      1.23 o 
   8   1  10        7.23        6.39      1.05 o 
   9   1  10       10.40       14.45      4.31 o 
  10   1  10       60.76       57.66      7.01 o 
  11   1  10        5.32        1.25      3.15 o 
  -6   2  10       17.71       20.24      2.38 o 
  -5   2  10       10.51        9.35      2.22 o 
  -4   2  10        2.06        1.25      1.60 o 
  -3   2  10        5.03        6.24      1.70 o 
  -2   2  10        3.09       -0.30      1.05 o 
  -1   2  10        9.96        9.02      1.32 o 
   0   2  10      115.92      108.05      3.52 o 
   1   2  10        5.74        4.49      0.80 o 
   2   2  10        7.93        9.55      1.07 o 
   3   2  10       76.90       76.43      1.92 o 
   4   2  10       22.30       24.86      0.90 o 
   5   2  10       23.59       21.52      1.31 o 
   6   2  10       34.81       34.92      1.47 o 
   7   2  10       44.19       39.67      1.67 o 
   8   2  10       35.03       35.74      2.04 o 
   9   2  10       15.06       20.59      1.20 o 
  10   2  10       26.99       23.01      1.47 o 
  11   2  10        5.26        7.81      4.09 o 
  12   2  10        6.92        7.90      4.00 o 
  -6   3  10       26.24       25.75      3.11 o 
  -5   3  10        0.40       -0.32      1.39 o 
  -4   3  10        3.08        0.89      1.26 o 
  -3   3  10       12.91       13.10      1.93 o 
  -2   3  10       34.41       32.21      2.41 o 
  -1   3  10       52.17       39.48      2.14 o 
   0   3  10       43.81       45.98      2.68 o 
   1   3  10       27.56       20.89      1.59 o 
   2   3  10        3.81        3.80      0.75 o 
   3   3  10        7.37        9.48      1.07 o 
   4   3  10       24.41       27.15      1.23 o 
   5   3  10      358.98      335.25      3.12 o 
   6   3  10       21.02       20.94      1.56 o 
   7   3  10        9.29        9.89      1.11 o 
   8   3  10       26.97       28.11      1.50 o 
   9   3  10        3.50        2.73      1.00 o 
  10   3  10       15.14       17.75      1.54 o 
  11   3  10       39.84       47.48      2.29 o 
  12   3  10        1.38        2.46      3.21 o 
  -5   4  10        6.84        5.59      2.03 o 
  -4   4  10        0.20       -1.19      1.46 o 
  -3   4  10        1.62        2.33      1.35 o 
  -2   4  10        1.41        1.19      1.22 o 
  -1   4  10        2.72        3.71      1.13 o 
   0   4  10      131.82      130.27      3.20 o 
   1   4  10       79.21       88.44      2.76 o 
   2   4  10       10.70       13.48      1.08 o 
   3   4  10       31.56       37.30      2.24 o 
   4   4  10       94.09       86.89      2.63 o 
   5   4  10        5.87        9.06      0.83 o 
   6   4  10      155.05      158.74      3.16 o 
   7   4  10       20.96       18.26      1.37 o 
   8   4  10       13.26       19.48      1.33 o 
   9   4  10        1.61        1.14      0.85 o 
  10   4  10       34.49       35.96      3.11 o 
  11   4  10        0.10       -0.96      1.02 o 
  12   4  10        0.00        0.80      1.63 o 
  -5   5  10        4.37        6.09      4.21 o 
  -4   5  10       21.47       16.91      2.63 o 
  -3   5  10        0.71        1.04      2.45 o 
  -2   5  10       18.77       23.25      2.66 o 
  -1   5  10        6.76       10.67      1.37 o 
   0   5  10        3.47        1.23      0.95 o 
   1   5  10        4.59        5.31      1.01 o 
   2   5  10       46.56       47.44      1.80 o 
   3   5  10        9.20        9.72      0.92 o 
   4   5  10       38.82       42.85      1.65 o 
   5   5  10      110.60      114.59      2.73 o 
   6   5  10       43.69       42.98      1.79 o 
   7   5  10       11.61       10.04      1.04 o 
   8   5  10        3.48        1.65      1.01 o 
   9   5  10       14.84       17.38      2.10 o 
  10   5  10        1.84        7.01      2.01 o 
  11   5  10       38.07       41.18      3.43 o 
  12   5  10        0.77        2.19      1.74 o 
  13   5  10       10.55       16.88      4.52 o 
  -4   6  10        1.86        2.57      1.86 o 
  -3   6  10        4.21        5.87      2.49 o 
  -2   6  10        4.72        4.42      1.83 o 
  -1   6  10       10.07       11.05      2.04 o 
   0   6  10       12.70       12.40      1.59 o 
   1   6  10       24.48       25.53      1.87 o 
   2   6  10        2.14        2.44      0.96 o 
   3   6  10       14.08       15.17      1.34 o 
   4   6  10       83.87       79.25      2.81 o 
   5   6  10       10.60        6.92      1.06 o 
   6   6  10       14.66       11.24      1.24 o 
   7   6  10       14.34       11.19      1.19 o 
   8   6  10       18.57       15.39      1.23 o 
   9   6  10       13.01       12.18      1.40 o 
  10   6  10        7.82        4.63      1.88 o 
  11   6  10       16.82       20.12      4.83 o 
  12   6  10        7.95        7.14      2.16 o 
  13   6  10       16.42       10.17      3.01 o 
  -3   7  10        3.14        3.64      1.88 o 
  -2   7  10        0.51       -0.90      1.46 o 
  -1   7  10        3.25        1.40      1.62 o 
   0   7  10        9.62        9.30      2.23 o 
   1   7  10        9.88       10.19      1.48 o 
   2   7  10        5.55        3.11      1.19 o 
   3   7  10        0.47        0.57      1.09 o 
   4   7  10       18.17       13.64      1.45 o 
   5   7  10        2.80        3.77      0.80 o 
   6   7  10       19.49       15.75      1.38 o 
   7   7  10        0.74       -0.03      0.89 o 
   8   7  10       19.24       18.17      1.57 o 
   9   7  10        8.33        9.52      1.77 o 
  10   7  10        0.68        0.02      0.84 o 
  11   7  10        4.08        2.96      1.83 o 
  12   7  10        1.37        1.36      2.32 o 
  13   7  10        7.86       12.24      3.35 o 
  -3   8  10        1.46       -1.91      1.91 o 
  -2   8  10       10.08       18.24      3.64 o 
  -1   8  10        1.49       -0.45      1.59 o 
   0   8  10        0.48        2.07      1.63 o 
   1   8  10       11.14       14.35      1.95 o 
   2   8  10        5.39        5.48      1.66 o 
   3   8  10       16.44       16.56      1.69 o 
   4   8  10       10.00        8.56      1.40 o 
   5   8  10        3.44        4.05      1.04 o 
   6   8  10       18.56       24.88      1.83 o 
   7   8  10       33.29       41.30      2.98 o 
   8   8  10       13.41       16.63      2.36 o 
   9   8  10       15.92       14.12      1.55 o 
  10   8  10       23.78       24.16      1.99 o 
  11   8  10       19.49       24.32      1.80 o 
  12   8  10        2.08        2.08      2.45 o 
  13   8  10        5.49       11.35      3.46 o 
  -1   9  10        4.78        4.40      3.67 o 
   0   9  10        1.04       -0.28      1.72 o 
   1   9  10        0.37        0.29      1.54 o 
   2   9  10        3.79        5.44      2.00 o 
   3   9  10        8.97        7.20      1.43 o 
   4   9  10        9.23        6.30      1.33 o 
   5   9  10       18.32       18.55      1.90 o 
   6   9  10        8.32       12.95      1.55 o 
   7   9  10        4.80        4.58      1.48 o 
   8   9  10       86.30       93.18      4.35 o 
   9   9  10        0.06        1.23      1.21 o 
  10   9  10       10.31       12.16      1.81 o 
  11   9  10       19.05       20.55      2.26 o 
  12   9  10       61.96       56.14      5.20 o 
   0  10  10        2.45        0.07      1.75 o 
   1  10  10       11.37        6.28      2.07 o 
   2  10  10       14.66       15.41      3.34 o 
   3  10  10       15.63       12.52      4.35 o 
   4  10  10       13.65       14.86      1.77 o 
   5  10  10        1.52        2.20      1.09 o 
   6  10  10        1.51        3.44      1.27 o 
   7  10  10        0.20       -1.04      1.28 o 
   8  10  10       23.30       25.86      2.49 o 
   9  10  10        1.65        4.67      1.35 o 
  10  10  10        4.34        3.78      1.71 o 
  11  10  10       35.26       38.27      3.07 o 
  12  10  10        0.53        1.19      1.49 o 
   1  11  10        0.79       -0.46      4.25 o 
   2  11  10        1.75       -0.77      1.67 o 
   3  11  10       23.26       27.51      8.20 o 
   4  11  10        8.47       10.27      2.28 o 
   5  11  10        6.96        5.70      1.36 o 
   6  11  10        1.19       -0.04      1.07 o 
   7  11  10        4.84        5.29      1.41 o 
   8  11  10       42.43       47.55      5.03 o 
   9  11  10       13.39       12.73      2.67 o 
  10  11  10        7.82       14.48      4.14 o 
  11  11  10        4.37        8.91      2.20 o 
   3  12  10        9.15       12.49      4.52 o 
   4  12  10       18.08       20.23      2.95 o 
   5  12  10        0.76       -1.88      2.20 o 
   6  12  10        5.96        6.77      1.58 o 
   7  12  10        5.80        6.37      1.74 o 
   8  12  10        5.55        4.54      2.21 o 
   9  12  10        5.83        7.48      2.38 o 
  10  12  10       18.49       22.78      3.26 o 
  -2  -7  11        3.97        3.86      1.79 o 
  -1  -7  11        2.89        5.01      0.94 o 
   0  -7  11        1.99        0.94      2.73 o 
   1  -7  11       12.28       15.70      3.91 o 
  -4  -6  11       10.41       13.99      2.17 o 
  -3  -6  11        4.66        3.31      1.64 o 
  -2  -6  11        2.16        0.52      1.30 o 
  -1  -6  11        2.93        1.98      0.98 o 
   0  -6  11       14.37       15.15      0.80 o 
   1  -6  11        5.57        8.12      2.14 o 
   2  -6  11       17.16       15.08      5.94 o 
   3  -6  11        8.14       10.99      1.91 o 
   4  -6  11        1.79        0.47      1.96 o 
  -5  -5  11       14.07       19.97      2.79 o 
  -4  -5  11        8.27        8.79      2.81 o 
  -3  -5  11       19.77       16.97      2.42 o 
  -2  -5  11        7.33        8.06      1.70 o 
  -1  -5  11       10.01        8.56      1.26 o 
   0  -5  11        2.75        2.31      0.74 o 
   1  -5  11       42.29       43.77      7.94 o 
   2  -5  11       18.88       15.34      2.07 o 
   3  -5  11       35.26       32.33      3.16 o 
   4  -5  11       16.42       19.00      2.00 o 
   5  -5  11        6.16        3.89      1.39 o 
  -5  -4  11        0.59        1.50      1.76 o 
  -4  -4  11        1.84        2.80      1.78 o 
  -3  -4  11        1.58        0.79      1.53 o 
  -2  -4  11        1.72        2.11      1.85 o 
  -1  -4  11        7.07        4.80      1.36 o 
   0  -4  11        0.30       -0.47      0.66 o 
   1  -4  11       44.21       44.00      1.40 o 
   2  -4  11        3.94        6.69      1.91 o 
   3  -4  11       11.90        8.03      1.65 o 
   4  -4  11        0.14        1.10      1.16 o 
   5  -4  11        3.20        4.60      1.31 o 
   6  -4  11        2.75        3.29      3.52 o 
  -6  -3  11        3.21        2.09      4.06 o 
  -5  -3  11        3.78        2.82      1.45 o 
  -4  -3  11        3.35        2.43      1.32 o 
  -3  -3  11        4.04        6.69      1.80 o 
  -2  -3  11        5.77        6.69      1.35 o 
  -1  -3  11        6.88        5.59      1.39 o 
   0  -3  11        5.75        5.47      1.00 o 
   1  -3  11       40.37       45.06      1.27 o 
   2  -3  11       66.77       66.33      3.17 o 
   3  -3  11       44.76       45.93      5.04 o 
   4  -3  11        9.96       12.67      3.34 o 
   5  -3  11       11.04       10.60      1.53 o 
   6  -3  11        0.07        0.33      1.03 o 
   7  -3  11        0.18       -2.78      2.78 o 
  -6  -2  11        4.16        6.91      3.15 o 
  -5  -2  11        5.74        4.76      2.26 o 
  -4  -2  11        8.65        8.66      1.58 o 
  -3  -2  11       15.55       16.83      2.71 o 
  -2  -2  11       12.48       13.69      2.80 o 
  -1  -2  11        3.94        4.26      1.18 o 
   0  -2  11       19.67       24.72      1.79 o 
   1  -2  11       70.51       72.85      2.13 o 
   2  -2  11       10.38        8.93      0.58 o 
   3  -2  11       21.53       21.61      2.01 o 
   4  -2  11        1.98        1.45      1.17 o 
   5  -2  11        0.81       -0.14      1.03 o 
   6  -2  11        7.91        9.76      1.37 o 
   7  -2  11       13.07       18.02      4.88 o 
   8  -2  11       30.00       39.47      6.68 o 
  -6  -1  11        2.49       -0.18      2.02 o 
  -5  -1  11       23.48       24.48      2.56 o 
  -4  -1  11        1.61        2.84      1.52 o 
  -3  -1  11        4.61        4.88      1.33 o 
  -2  -1  11       19.65       17.81      2.06 o 
  -1  -1  11        3.08        3.14      1.01 o 
   0  -1  11        2.79        0.31      1.56 o 
   1  -1  11       17.29       15.64      1.71 o 
   2  -1  11       14.39       14.09      0.90 o 
   3  -1  11       11.21       11.07      2.03 o 
   4  -1  11       25.07       28.68      1.71 o 
   5  -1  11       15.39       13.97      1.87 o 
   6  -1  11       58.27       53.35      1.94 o 
   7  -1  11        3.88        6.62      1.16 o 
   8  -1  11        6.79        6.08      3.83 o 
   9  -1  11       14.73       21.40      5.30 o 
  -6   0  11        4.36        0.97      2.57 o 
  -5   0  11        8.84       11.54      2.41 o 
  -4   0  11        7.73        8.43      1.59 o 
  -3   0  11        7.85        9.60      1.98 o 
  -2   0  11       21.52       23.64      1.96 o 
  -1   0  11        0.68        1.06      0.90 o 
   0   0  11      136.54      150.36      3.40 o 
   1   0  11       26.97       21.56      1.62 o 
   2   0  11        6.31        6.62      0.92 o 
   3   0  11       31.50       27.29      1.11 o 
   4   0  11       22.99       23.89      1.98 o 
   5   0  11        9.85        9.55      1.19 o 
   6   0  11       18.37       14.21      1.74 o 
   7   0  11        2.83        4.69      0.87 o 
   8   0  11        4.85        4.00      0.77 o 
   9   0  11       18.38       22.20      5.17 o 
  10   0  11        4.27       11.83      4.57 o 
  -6   1  11       12.14       15.83      2.85 o 
  -5   1  11       11.64       12.48      4.31 o 
  -4   1  11        2.70        4.58      1.62 o 
  -3   1  11        0.23       -1.09      1.09 o 
  -2   1  11        3.55        3.41      1.47 o 
  -1   1  11        4.89        3.95      1.17 o 
   0   1  11       36.09       35.38      2.06 o 
   1   1  11       78.07       75.30      2.41 o 
   2   1  11       46.83       44.19      2.04 o 
   3   1  11       11.70       10.85      0.82 o 
   4   1  11       58.70       59.88      1.42 o 
   5   1  11       59.56       51.93      2.12 o 
   6   1  11       22.77       19.59      1.50 o 
   7   1  11        1.87        0.01      0.76 o 
   8   1  11        1.85        2.22      0.81 o 
   9   1  11       15.67       15.60      1.26 o 
  10   1  11        6.24        1.73      3.43 o 
  -5   2  11        7.04        8.79      2.50 o 
  -4   2  11        0.95       -0.63      3.14 o 
  -3   2  11       15.44       17.72      1.90 o 
  -2   2  11        0.93       -0.54      1.06 o 
  -1   2  11        1.40        1.28      1.07 o 
   0   2  11       32.14       34.82      4.10 o 
   1   2  11       52.74       62.88      3.70 o 
   2   2  11       10.15       12.62      1.27 o 
   3   2  11       24.70       28.86      1.56 o 
   4   2  11       15.93       17.77      0.91 o 
   5   2  11       78.09       80.43      3.15 o 
   6   2  11       32.39       34.63      1.80 o 
   7   2  11        5.45        3.36      0.83 o 
   8   2  11        5.54        3.52      0.81 o 
   9   2  11        4.90        4.93      0.92 o 
  10   2  11       54.89       57.60      2.54 o 
  11   2  11       20.16       33.30      6.25 o 
  -5   3  11       11.72       10.01      1.96 o 
  -4   3  11        5.26        4.91      1.67 o 
  -3   3  11       12.51       12.49      4.20 o 
  -2   3  11        7.99        8.11      1.47 o 
  -1   3  11        3.28        4.65      1.29 o 
   0   3  11       14.67       15.92      1.60 o 
   1   3  11      119.61      113.68      2.58 o 
   2   3  11       36.07       39.22      3.07 o 
   3   3  11       14.82       14.52      1.32 o 
   4   3  11       23.88       25.78      1.30 o 
   5   3  11       29.33       23.99      0.99 o 
   6   3  11       15.82       16.91      1.61 o 
   7   3  11        6.13        6.67      0.99 o 
   8   3  11        9.86       11.61      1.24 o 
   9   3  11        3.93        2.67      0.96 o 
  10   3  11       46.77       47.12      3.15 o 
  11   3  11        0.93        0.74      1.05 o 
  -4   4  11        4.65        6.57      2.17 o 
  -3   4  11       19.14       20.96      2.23 o 
  -2   4  11        0.45        0.97      1.04 o 
  -1   4  11        9.30       10.56      1.37 o 
   0   4  11       14.85       14.61      1.64 o 
   1   4  11       23.53       26.95      1.83 o 
   2   4  11       22.28       22.68      1.35 o 
   3   4  11       10.79        9.50      1.19 o 
   4   4  11       42.00       45.49      1.96 o 
   5   4  11       68.26       65.25      2.18 o 
   6   4  11       13.99       11.72      1.54 o 
   7   4  11        6.27        4.19      1.17 o 
   8   4  11        3.12        3.43      1.27 o 
   9   4  11        7.76       10.19      1.55 o 
  10   4  11        4.82        9.05      4.90 o 
  11   4  11       19.75       21.05      2.62 o 
  12   4  11        2.58        3.70      1.83 o 
  -4   5  11        0.40        0.49      1.75 o 
  -3   5  11        1.46        0.19      1.63 o 
  -2   5  11        2.39       -0.89      1.40 o 
  -1   5  11        3.91        2.27      1.12 o 
   0   5  11        4.28        5.45      1.17 o 
   1   5  11       11.65       11.14      1.33 o 
   2   5  11       11.87       11.03      1.27 o 
   3   5  11       19.66       22.35      1.52 o 
   4   5  11        0.63       -0.14      0.74 o 
   5   5  11       17.99       15.49      1.66 o 
   6   5  11       74.68       70.95      2.12 o 
   7   5  11        8.07        9.96      1.25 o 
   8   5  11        7.97        7.34      1.51 o 
   9   5  11        2.33        3.28      1.31 o 
  10   5  11       38.68       36.56      3.24 o 
  11   5  11        2.20        3.68      1.78 o 
  12   5  11       24.22       25.16      2.99 o 
  -3   6  11       15.85       13.04      2.55 o 
  -2   6  11        0.74        1.44      1.76 o 
  -1   6  11        5.55        6.83      2.02 o 
   0   6  11        1.18        1.05      1.51 o 
   1   6  11       16.48       17.32      1.76 o 
   2   6  11        2.24        2.11      1.07 o 
   3   6  11        0.09       -0.73      0.90 o 
   4   6  11       10.70       12.36      1.46 o 
   5   6  11        9.41        6.05      1.39 o 
   6   6  11        6.79        8.07      1.14 o 
   7   6  11       49.43       50.37      2.21 o 
   8   6  11        3.19        2.62      0.90 o 
   9   6  11       11.66       11.55      1.83 o 
  10   6  11        2.88        2.67      1.83 o 
  11   6  11        1.34        1.83      1.77 o 
  12   6  11        1.82        2.84      2.01 o 
  -2   7  11        6.46        3.88      2.00 o 
  -1   7  11       15.40       17.57      2.60 o 
   0   7  11        0.62        0.25      1.57 o 
   1   7  11       15.16       15.99      2.08 o 
   2   7  11        1.92        2.62      1.21 o 
   3   7  11        1.66        3.13      1.42 o 
   4   7  11        0.92        3.09      1.49 o 
   5   7  11       10.47       12.51      1.85 o 
   6   7  11        8.59        8.90      1.32 o 
   7   7  11       13.35       11.53      1.46 o 
   8   7  11        2.70        4.14      1.15 o 
   9   7  11        9.35        9.90      1.50 o 
  10   7  11        8.06        9.02      2.32 o 
  11   7  11        0.85        0.86      1.72 o 
  12   7  11       21.22       23.25      4.65 o 
  -1   8  11        9.66        8.17      2.25 o 
   0   8  11        1.22        1.34      1.76 o 
   1   8  11       10.81        9.37      2.09 o 
   2   8  11        3.98        3.85      1.26 o 
   3   8  11        6.96        8.78      1.49 o 
   4   8  11       12.49       11.39      1.52 o 
   5   8  11       11.84       12.82      1.71 o 
   6   8  11        5.18        3.89      1.20 o 
   7   8  11       14.45       13.50      1.78 o 
   8   8  11        4.91        4.81      1.27 o 
   9   8  11       18.30       18.18      1.71 o 
  10   8  11        9.26       11.60      1.58 o 
  11   8  11       25.71       30.51      3.42 o 
  12   8  11       18.30       20.70      3.98 o 
   0   9  11        0.27       -0.44      1.69 o 
   1   9  11       12.11       13.70      2.52 o 
   2   9  11        4.34        5.13      1.72 o 
   3   9  11       38.71       44.58      2.54 o 
   4   9  11       14.10       14.16      1.88 o 
   5   9  11        2.51        2.17      1.14 o 
   6   9  11        1.23        0.82      1.25 o 
   7   9  11        8.01        9.91      1.89 o 
   8   9  11       45.32       46.54      2.72 o 
   9   9  11       23.67       26.34      3.34 o 
  10   9  11        6.45        6.30      1.59 o 
  11   9  11       18.83       23.67      4.89 o 
  12   9  11       29.00       31.36      3.20 o 
   1  10  11       32.03       34.81      4.66 o 
   2  10  11        3.84        2.11      1.87 o 
   3  10  11        8.45       10.80      2.29 o 
   4  10  11       13.27       20.34      2.01 o 
   5  10  11        2.61        2.63      1.30 o 
   6  10  11        0.82        1.12      1.01 o 
   7  10  11        0.29       -0.07      1.45 o 
   8  10  11       27.18       33.53      3.43 o 
   9  10  11       11.10       12.36      2.02 o 
  10  10  11       11.23       11.02      2.00 o 
  11  10  11       37.46       37.37      3.06 o 
   3  11  11        0.27       -0.05      1.77 o 
   4  11  11        6.53        5.20      2.14 o 
   5  11  11        0.58        1.48      1.56 o 
   6  11  11        4.89        4.14      1.34 o 
   7  11  11        4.28        3.30      1.84 o 
   8  11  11        0.79       -0.44      1.52 o 
   9  11  11       19.19       20.65      2.72 o 
  10  11  11        0.68       -0.78      2.11 o 
   6  12  11        5.65        8.09      1.74 o 
   7  12  11        0.69        2.86      1.61 o 
   8  12  11        2.87        3.16      2.28 o 
  -3  -5  12        1.69        0.31      2.95 o 
  -2  -5  12        1.03       -0.04      1.11 o 
  -1  -5  12        2.71        4.22      1.15 o 
   0  -5  12        2.41        2.19      0.73 o 
   1  -5  12        2.84        1.06      2.32 o 
   2  -5  12       31.06       29.27      3.12 o 
   3  -5  12       11.51       15.26      2.19 o 
  -4  -4  12        2.43        3.90      2.30 o 
  -3  -4  12        4.73        5.45      2.18 o 
  -2  -4  12        2.57        4.73      1.58 o 
  -1  -4  12        7.86        5.39      1.25 o 
   0  -4  12        5.02        5.25      0.93 o 
   1  -4  12       17.06       17.80      1.40 o 
   2  -4  12       24.66       19.15      2.24 o 
   3  -4  12       18.79       18.04      2.17 o 
   4  -4  12        8.52       13.69      1.93 o 
   5  -4  12        6.00        3.89      1.53 o 
  -4  -3  12        6.18        6.11      2.08 o 
  -3  -3  12        7.64        3.98      1.91 o 
  -2  -3  12        0.24       -0.95      2.92 o 
  -1  -3  12        2.02        2.31      1.30 o 
   0  -3  12        4.04        1.48      1.12 o 
   1  -3  12       27.68       27.84      1.07 o 
   2  -3  12       25.20       29.69      2.56 o 
   3  -3  12       11.10       11.64      1.87 o 
   4  -3  12        4.61        2.43      1.35 o 
   5  -3  12        0.13       -0.63      1.30 o 
   6  -3  12        7.64        8.59      1.71 o 
  -4  -2  12        1.00        1.49      1.77 o 
  -3  -2  12        4.92        4.89      1.83 o 
  -2  -2  12        2.14        3.34      1.70 o 
  -1  -2  12       22.36       23.79      2.22 o 
   0  -2  12        0.00       -0.45      0.97 o 
   1  -2  12       13.98       15.07      1.23 o 
   2  -2  12        2.61        2.27      0.74 o 
   3  -2  12       19.80       16.16      1.99 o 
   4  -2  12        0.21       -0.10      1.19 o 
   5  -2  12        4.54        5.72      1.43 o 
   6  -2  12       10.70       11.98      1.32 o 
   7  -2  12        0.30        1.00      3.27 o 
  -4  -1  12        2.24        0.62      1.37 o 
  -3  -1  12       13.13       15.96      2.47 o 
  -2  -1  12        2.28        2.35      1.54 o 
  -1  -1  12       18.61       19.56      1.70 o 
   0  -1  12       17.42       17.73      2.36 o 
   1  -1  12        6.40        5.46      1.37 o 
   2  -1  12       44.17       40.02      1.37 o 
   3  -1  12       11.54       10.79      1.78 o 
   4  -1  12        7.45        7.90      1.57 o 
   5  -1  12       17.47       16.17      1.81 o 
   6  -1  12        2.22        0.93      0.95 o 
   7  -1  12        7.27        7.82      1.10 o 
   8  -1  12        1.60        3.87      3.57 o 
  -4   0  12        5.62        6.58      1.67 o 
  -3   0  12       20.36       23.30      2.11 o 
  -2   0  12        0.45        0.97      1.55 o 
  -1   0  12       15.56       19.19      2.16 o 
   0   0  12       10.20       11.88      1.58 o 
   1   0  12       54.67       52.06      2.40 o 
   2   0  12       22.68       25.74      1.45 o 
   3   0  12       13.11       14.11      0.82 o 
   4   0  12        4.46        3.63      1.48 o 
   5   0  12        6.44       12.49      1.70 o 
   6   0  12        0.94        1.02      1.17 o 
   7   0  12        7.59        6.89      1.59 o 
   8   0  12        5.46        3.27      0.95 o 
   9   0  12       11.86        7.18      4.00 o 
  -4   1  12        1.01        0.63      3.05 o 
  -3   1  12        2.11        2.27      1.82 o 
  -2   1  12        1.65        1.53      1.22 o 
  -1   1  12        0.62        1.56      1.52 o 
   0   1  12        7.06        5.60      1.48 o 
   1   1  12       61.66       67.28      2.71 o 
   2   1  12       17.99       21.55      2.22 o 
   3   1  12        1.86        1.50      0.74 o 
   4   1  12        2.12        1.94      0.52 o 
   5   1  12        4.66        2.93      1.55 o 
   6   1  12        6.56        8.26      2.74 o 
   7   1  12        4.19        4.46      1.06 o 
   8   1  12       11.42       10.26      1.20 o 
   9   1  12        8.64        2.39      3.27 o 
  -4   2  12        6.04        6.03      2.15 o 
  -3   2  12        1.00        0.01      1.30 o 
  -2   2  12        7.06        7.09      1.50 o 
  -1   2  12        6.09        6.03      1.35 o 
   0   2  12       10.37        6.58      2.19 o 
   1   2  12       64.00       63.33      2.44 o 
   2   2  12       23.47       16.65      1.65 o 
   3   2  12        3.34        4.55      0.89 o 
   4   2  12        5.79        5.49      0.83 o 
   5   2  12       12.80       20.58      2.68 o 
   6   2  12       15.26       11.06      1.66 o 
   7   2  12        1.89        1.35      1.15 o 
   8   2  12        6.67        7.21      1.18 o 
   9   2  12        8.38        7.18      1.00 o 
  10   2  12       20.52       25.78      2.00 o 
  -4   3  12        0.51       -1.41      1.41 o 
  -3   3  12        3.69        9.75      2.28 o 
  -2   3  12        1.90        0.55      1.30 o 
  -1   3  12        3.77        3.12      1.25 o 
   0   3  12        0.70        0.58      1.13 o 
   1   3  12       32.81       28.97      2.49 o 
   2   3  12       38.49       41.23      2.18 o 
   3   3  12       19.68       21.64      1.71 o 
   4   3  12       18.06       15.18      1.15 o 
   5   3  12       36.06       39.01      1.24 o 
   6   3  12       23.43       19.80      2.50 o 
   7   3  12        0.37        1.76      1.21 o 
   8   3  12       21.16       20.19      1.64 o 
   9   3  12       10.33       12.99      1.46 o 
  10   3  12        2.29        1.37      0.97 o 
  11   3  12       10.22       14.53      2.70 o 
  -3   4  12        1.37        2.75      1.63 o 
  -2   4  12        4.78        1.85      1.32 o 
  -1   4  12        2.15        2.83      1.17 o 
   0   4  12        1.62        0.75      1.12 o 
   1   4  12       14.69       17.00      1.66 o 
   2   4  12        7.41        8.08      1.36 o 
   3   4  12        1.76        1.85      1.15 o 
   4   4  12       15.37       16.91      1.59 o 
   5   4  12       20.25       20.11      1.27 o 
   6   4  12       21.10       22.50      1.14 o 
   7   4  12        6.02       11.70      1.53 o 
   8   4  12       29.67       37.32      2.14 o 
   9   4  12        1.92        2.44      1.34 o 
  10   4  12        4.74        3.38      1.40 o 
  11   4  12        5.46        3.89      3.01 o 
  -3   5  12       10.82       11.49      2.54 o 
  -2   5  12        0.26       -0.58      1.70 o 
  -1   5  12        6.59        5.61      1.36 o 
   0   5  12        7.77        7.11      1.34 o 
   1   5  12        1.14        0.67      1.00 o 
   2   5  12       26.26       30.40      1.79 o 
   3   5  12        7.85        8.55      1.28 o 
   4   5  12        8.19        7.94      1.57 o 
   5   5  12        1.34        1.50      0.99 o 
   6   5  12        3.55        2.94      1.05 o 
   7   5  12       27.09       28.08      1.24 o 
   8   5  12       39.89       39.67      2.66 o 
   9   5  12       38.26       30.84      2.41 o 
  10   5  12        0.41        0.38      1.28 o 
  11   5  12       17.19       14.06      2.59 o 
  -2   6  12        4.67        3.44      2.01 o 
  -1   6  12        8.18        7.96      2.28 o 
   0   6  12       11.86       10.16      2.30 o 
   1   6  12        3.41        4.64      1.34 o 
   2   6  12       52.03       61.84      2.73 o 
   3   6  12       14.33       12.39      1.94 o 
   4   6  12        1.32       -0.02      0.99 o 
   5   6  12        0.02       -0.40      1.05 o 
   6   6  12       14.10       13.04      1.59 o 
   7   6  12        6.61        6.60      1.26 o 
   8   6  12       57.37       53.92      2.11 o 
   9   6  12       20.83       22.93      2.32 o 
  10   6  12        7.53        7.86      1.88 o 
  11   6  12        5.70        6.28      2.23 o 
  -1   7  12       12.56       10.31      2.41 o 
   0   7  12        1.34       -0.72      2.28 o 
   1   7  12        2.03        2.49      1.36 o 
   2   7  12        8.79       10.24      1.63 o 
   3   7  12        1.17        0.66      1.13 o 
   4   7  12        2.23        1.29      1.44 o 
   5   7  12        1.00        0.41      1.03 o 
   6   7  12        1.08        2.23      1.10 o 
   7   7  12       18.53       20.62      1.63 o 
   8   7  12        5.93        6.23      1.29 o 
   9   7  12        4.52        4.57      1.02 o 
  10   7  12        5.51        3.67      1.61 o 
  11   7  12        1.40       -0.45      3.14 o 
   0   8  12       13.09       13.59      2.61 o 
   1   8  12       10.53       13.77      2.45 o 
   2   8  12       16.50       14.07      2.26 o 
   3   8  12       18.04       16.26      1.82 o 
   4   8  12        4.43        4.28      1.73 o 
   5   8  12        1.76        2.34      1.55 o 
   6   8  12        5.03        4.56      1.22 o 
   7   8  12        9.37        9.89      1.40 o 
   8   8  12       33.57       35.57      2.25 o 
   9   8  12       31.02       33.18      2.95 o 
  10   8  12        6.30        7.06      1.25 o 
  11   8  12        2.64        1.85      2.03 o 
   1   9  12       19.98       23.65      3.05 o 
   2   9  12       31.18       40.54      3.51 o 
   3   9  12        0.22        0.35      1.28 o 
   4   9  12        3.52        3.24      1.37 o 
   5   9  12        1.83        0.91      1.46 o 
   6   9  12        7.15       11.88      1.83 o 
   7   9  12        5.80        7.39      1.86 o 
   8   9  12       21.84       24.29      3.23 o 
   9   9  12       37.11       34.25      2.34 o 
  10   9  12        8.06        8.65      1.70 o 
  11   9  12       14.91       14.61      1.89 o 
   3  10  12        3.51        3.61      2.51 o 
   4  10  12        0.56       -0.47      1.24 o 
   5  10  12        3.63        2.28      1.35 o 
   6  10  12        9.26       13.05      2.34 o 
   7  10  12       10.15        6.64      1.93 o 
   8  10  12        3.05       -0.18      1.69 o 
   9  10  12        7.10        9.45      1.73 o 
  10  10  12        0.16        1.45      1.49 o 
   5  11  12        1.02       -0.43      1.69 o 
   6  11  12        1.10        0.91      1.65 o 
   7  11  12        4.13        4.80      1.65 o 
   8  11  12        0.38       -0.39      2.47 o 
   0  -4  13       15.10       18.55      1.31 o 
   1  -4  13        2.06        1.56      2.83 o 
   2  -4  13        2.19        1.31      2.49 o 
  -2  -3  13        0.28        1.05      3.03 o 
  -1  -3  13        0.27        0.55      1.42 o 
   0  -3  13        2.62        2.50      1.04 o 
   1  -3  13        0.29        0.66      0.55 o 
   2  -3  13        8.14        7.09      1.81 o 
   3  -3  13        6.39        4.83      3.10 o 
   4  -3  13       10.26       13.97      2.06 o 
   5  -3  13       18.47       17.72      3.61 o 
  -2  -2  13       12.20        7.46      2.13 o 
  -1  -2  13        2.91        3.40      1.51 o 
   0  -2  13        0.67        1.64      1.29 o 
   1  -2  13        0.47        0.23      0.78 o 
   2  -2  13        3.79        2.13      0.76 o 
   3  -2  13        0.59       -0.63      1.29 o 
   4  -2  13        2.99        3.74      1.59 o 
   5  -2  13        0.44       -0.14      1.26 o 
   6  -2  13        8.83        7.61      3.32 o 
  -3  -1  13        0.51       -1.65      1.65 o 
  -2  -1  13        3.87        1.25      1.80 o 
  -1  -1  13        1.96        1.92      2.71 o 
   0  -1  13        3.30        3.93      1.77 o 
   1  -1  13       12.13       11.48      1.50 o 
   2  -1  13        7.68        8.15      0.85 o 
   3  -1  13        6.22        6.78      1.79 o 
   4  -1  13        0.00        0.69      1.30 o 
   5  -1  13        8.61        6.25      1.56 o 
   6  -1  13        1.90        1.52      1.30 o 
   7  -1  13        4.50        4.72      1.55 o 
  -3   0  13        2.70        2.97      1.96 o 
  -2   0  13       10.24       15.42      2.47 o 
  -1   0  13        0.38       -1.34      1.52 o 
   0   0  13        4.86        5.58      1.45 o 
   1   0  13       32.99       31.83      2.48 o 
   2   0  13       18.38       21.43      1.44 o 
   3   0  13        3.02        4.62      0.62 o 
   4   0  13        5.57        5.63      1.65 o 
   5   0  13        0.56       -1.10      1.10 o 
   6   0  13        0.49        1.71      1.28 o 
   7   0  13        0.96        0.81      1.27 o 
   8   0  13        0.27        0.68      1.28 o 
  -3   1  13        7.28        8.27      1.80 o 
  -2   1  13        4.97        6.52      2.05 o 
  -1   1  13        4.81        6.34      1.70 o 
   0   1  13        5.65        4.04      1.55 o 
   1   1  13       22.56       23.45      2.84 o 
   2   1  13       27.51       30.79      2.03 o 
   3   1  13        1.06        0.16      0.75 o 
   4   1  13        3.82        3.89      1.52 o 
   5   1  13        1.54        3.18      1.53 o 
   6   1  13        5.56        2.91      1.40 o 
   7   1  13        4.84        3.54      1.39 o 
   8   1  13        6.58        6.99      1.48 o 
   9   1  13       15.60       15.28      2.76 o 
  -2   2  13       21.70       24.82      2.25 o 
  -1   2  13       20.23       22.31      2.66 o 
   0   2  13        1.06        1.57      1.48 o 
   1   2  13        7.18        6.55      1.46 o 
   2   2  13       43.69       49.21      2.50 o 
   3   2  13        6.10        5.14      1.21 o 
   4   2  13       20.17       22.99      1.56 o 
   5   2  13        0.33       -0.38      1.27 o 
   6   2  13        7.27        5.44      1.72 o 
   7   2  13       15.29       18.49      2.04 o 
   8   2  13        6.36        8.70      1.60 o 
   9   2  13       28.32       23.55      2.80 o 
  -2   3  13       22.73       28.50      3.07 o 
  -1   3  13        8.68       10.53      1.69 o 
   0   3  13        0.18        0.51      1.52 o 
   1   3  13       16.04       18.48      2.34 o 
   2   3  13        7.71        6.06      1.41 o 
   3   3  13        0.17        2.00      1.19 o 
   4   3  13        3.22        2.24      0.89 o 
   5   3  13        0.24        0.26      0.56 o 
   6   3  13        0.81       -0.06      1.18 o 
   7   3  13        0.65       -0.50      1.16 o 
   8   3  13       11.41       13.93      2.20 o 
   9   3  13       22.34       24.83      2.23 o 
  10   3  13       19.15       24.51      1.94 o 
  -2   4  13       10.85       13.63      2.89 o 
  -1   4  13        1.76        1.30      1.22 o 
   0   4  13        1.52        0.93      1.16 o 
   1   4  13        0.90        0.04      1.41 o 
   2   4  13       15.81       22.86      3.47 o 
   3   4  13       21.05       29.48      2.12 o 
   4   4  13        5.45        7.78      1.66 o 
   5   4  13        4.44        2.91      1.28 o 
   6   4  13        3.85        2.78      0.72 o 
   7   4  13        2.45        1.09      1.37 o 
   8   4  13       54.11       62.94      3.87 o 
   9   4  13       60.14       63.18      2.77 o 
  10   4  13       12.65       14.34      1.76 o 
  -1   5  13        0.41       -0.52      1.29 o 
   0   5  13        0.00        0.80      1.10 o 
   1   5  13        5.63        4.56      1.50 o 
   2   5  13        3.59        3.49      1.42 o 
   3   5  13       12.29       11.24      2.36 o 
   4   5  13        8.80        6.07      1.36 o 
   5   5  13        4.53        4.39      1.25 o 
   6   5  13        1.38        1.01      0.91 o 
   7   5  13        0.33        0.35      0.62 o 
   8   5  13        7.06        9.69      1.62 o 
   9   5  13       15.81       17.35      1.81 o 
  10   5  13       23.46       28.42      3.96 o 
   0   6  13        6.50        7.90      1.70 o 
   1   6  13        1.43        2.94      1.37 o 
   2   6  13        5.36        8.00      2.08 o 
   3   6  13       11.84       12.54      3.09 o 
   4   6  13        8.96       10.40      1.98 o 
   5   6  13        2.24        1.04      1.15 o 
   6   6  13        4.05        2.90      1.18 o 
   7   6  13        6.13        5.26      1.22 o 
   8   6  13       28.25       33.85      1.53 o 
   9   6  13       26.16       34.79      3.85 o 
  10   6  13        2.49        2.49      2.03 o 
   1   7  13        3.63        2.50      1.43 o 
   2   7  13       13.41       16.67      1.94 o 
   3   7  13       18.02       20.86      2.56 o 
   4   7  13        4.42        2.40      1.53 o 
   5   7  13        3.89        5.66      1.56 o 
   6   7  13        2.94        4.84      1.35 o 
   7   7  13        0.67        0.88      1.33 o 
   8   7  13       26.09       33.73      2.63 o 
   9   7  13       57.67       58.01      1.91 o 
  10   7  13       30.87       32.68      3.69 o 
   2   8  13       14.63       15.87      2.00 o 
   3   8  13       10.21        8.07      2.09 o 
   4   8  13        0.64        3.71      1.71 o 
   5   8  13        5.52        4.48      1.72 o 
   6   8  13        0.26       -0.18      1.33 o 
   7   8  13        2.33        0.07      1.22 o 
   8   8  13       19.87       23.56      1.85 o 
   9   8  13        8.30        8.33      1.56 o 
  10   8  13       42.69       45.80      2.02 o 
   3   9  13        6.13       10.22      1.82 o 
   4   9  13        0.52       -0.05      1.68 o 
   5   9  13        3.82        2.84      1.72 o 
   6   9  13        0.99        1.13      1.64 o 
   7   9  13        5.06        7.33      1.83 o 
   8   9  13       21.65       24.07      2.24 o 
   9   9  13       25.25       25.58      2.16 o 
   0  -1  14        2.51        0.52      1.52 o 
   1  -1  14        2.73        6.34      1.53 o 
   2  -1  14        8.69        7.37      0.73 o 
   3  -1  14        5.74        5.38      2.38 o 
   4  -1  14        7.95        6.87      2.39 o 
   5  -1  14        5.57        5.74      3.09 o 
   0   0  14        7.96        6.91      2.03 o 
   1   0  14        0.48       -0.41      1.15 o 
   2   0  14       26.94       26.80      1.72 o 
   3   0  14        6.81        6.29      1.59 o 
   4   0  14        1.27        3.12      1.54 o 
   5   0  14        6.11        4.39      1.67 o 
   6   0  14        3.79        1.98      1.73 o 
   0   1  14        6.73        7.08      4.20 o 
   1   1  14        1.65        1.17      1.21 o 
   2   1  14       30.36       32.46      2.21 o 
   3   1  14        2.74        3.61      1.32 o 
   4   1  14        3.15        0.55      1.49 o 
   5   1  14        4.02        2.38      1.55 o 
   6   1  14        1.74       -0.27      1.42 o 
   7   1  14        0.60        0.75      1.60 o 
   0   2  14       16.14       13.63      2.37 o 
   1   2  14        4.76        5.60      1.53 o 
   2   2  14       12.84       12.54      1.75 o 
   3   2  14        4.09        2.85      1.22 o 
   4   2  14        5.64        6.48      0.79 o 
   5   2  14        5.00        4.14      1.70 o 
   6   2  14        4.11        3.13      2.03 o 
   7   2  14        0.62        2.32      1.70 o 
   0   3  14        0.85       -0.63      1.71 o 
   1   3  14       12.15       12.81      2.05 o 
   2   3  14        8.80        8.82      1.63 o 
   3   3  14        6.74       11.05      1.66 o 
   4   3  14        0.65       -0.17      1.01 o 
   5   3  14        4.86        5.70      0.74 o 
   6   3  14        0.07        0.18      2.08 o 
   7   3  14        1.29        1.12      1.65 o 
   8   3  14        0.01        1.24      1.63 o 
   0   4  14        1.91        2.87      2.26 o 
   1   4  14        2.22        1.77      1.76 o 
   2   4  14        8.75        8.53      2.24 o 
   3   4  14        2.96        1.78      1.31 o 
   4   4  14        0.20        0.45      1.12 o 
   5   4  14        3.63        3.49      1.17 o 
   6   4  14        0.51        0.80      0.72 o 
   7   4  14       10.24       13.67      2.09 o 
   8   4  14        3.42        3.97      1.83 o 
   1   5  14        3.89        4.41      1.70 o 
   2   5  14        0.48        1.91      1.47 o 
   3   5  14       10.13       13.53      2.84 o 
   4   5  14        1.31        0.06      1.15 o 
   5   5  14        5.42        6.72      1.43 o 
   6   5  14        2.24        2.71      0.92 o 
   7   5  14        8.40        7.38      1.91 o 
   8   5  14       19.14       19.90      4.06 o 
   2   6  14        3.05        4.04      1.90 o 
   3   6  14        4.85        9.05      2.12 o 
   4   6  14        1.39        2.78      1.51 o 
   5   6  14        2.80        1.57      1.58 o 
   6   6  14        7.37        8.85      2.72 o 
   7   6  14        0.04        0.07      1.43 o 
   8   6  14        1.33        1.14      2.62 o 
   3   7  14       13.72       18.74      2.66 o 
   4   7  14        5.76        5.11      1.95 o 
   5   7  14        4.34        4.62      1.90 o 
   6   7  14        0.98        0.81      1.52 o 
   7   7  14        1.24        1.28      1.45 o 
   8   7  14        4.09        3.93      1.13 o 
   5   8  14        0.82       -1.27      2.73 o 
   6   8  14        4.11        4.01      3.04 o 
                                                 
